# Supplementary material for: Genotype Variation in Rice (Oryza sativa L.) Tolerance to Fe Toxicity Might Be Linked to Root Cell Wall Lignification
Source: Front Plant Sci. 2019 Jun 12;10:746. doi: 10.3389/fpls.2019.00746 (PMC6581717; doi:10.3389/fpls.2019.00746)
Supplement: Supplementary file 1 [file Table_1.xlsx]

## Sheet: Supplemental Table 1
Table S1. Up-regulation of 423 Fe-responsive genes in the iron-excess susceptible cultivar BR-IRGA 409.
Probe Set ID	LocusTIGR	Gene Os	P	Fold Change	Gene Description	Description	GO	InterPro	Metabolism	Metabolism Description		Description	PFAM ID	PFAM Description	GO ID	GO Description	EC ID	EC Description	KO Description	KO ID		Gene symbol synonym(s)	CGSNL Gene Name
OsAffx.30150.1.S1_at	LOC_Os04g45510.1	Os04g0538300	2.57687e-08	89.2244	hypothetical protein	Hypothetical conserved gene.	0	0	not assigned	not assigned.unknown		expressed protein	0	0	0	0	0	0	0	0		RBBI2-3	BOWMAN-BIRK INHIBITOR 2-3
Os.55511.1.S1_at	LOC_Os04g45520.1	Os04g0538400	1.98466e-05	69.7865	Integral membrane protein, expressed	Similar to Nodulin 21 (N-21).	0	Domain of unknown function DUF125, transmembrane (IPR008217)	development	development.unspecified		integral membrane protein, putative, expressed	PF01988	VIT family	0	0	0	0	0	0		OsLPR1	LOW PHOSPHATE ROOT 1
Os.55906.1.S1_at	LOC_Os02g37380.1	Os02g0586000	2.27258e-06	54.8484	Expressed protein	Quinonprotein alcohol dehydrogenase-like domain containing protein.	0	0	not assigned	not assigned.unknown		expressed protein	0	0	0	0	0	0	0	0		OsLPR3	LOW PHOSPHATE ROOT 3
Os.46872.1.S1_at	LOC_Os10g37160.1	Os10g0515900	0.000932303	41.4341	Cytochrome P450 CY89A2	Cytochrome P450 family protein.	Biological Process: oxidation-reduction process (GO:0055114), Molecular Function: iron ion binding (GO:0005506), Molecular Function: electron carrier activity (GO:0009055), Molecular Function: oxidoreductase activity, acting on paired donors, with incorporation or reduction of molecular oxygen (GO:0016705), Molecular Function: heme binding (GO:0020037)	Cytochrome P450 (IPR001128), Cytochrome P450, E-class, group I (IPR002401), Cytochrome P450, conserved site (IPR017972)	not assigned	not assigned.no ontology		0	0	0	0	0	0	0	0	0		-	-
OsAffx.6372.1.S1_s_at	LOC_Os09g23300.1	Os09g0396900	1.01481e-06	37.2791	CCC1 protein, similar to AtVIT1 (Vacuolar Iron Transporter)	Protein of unknown function DUF125, transmembrane family protein.	0	Domain of unknown function DUF125, transmembrane (IPR008217)	metal handling	metal handling.regulation		integral membrane protein, putative, expressed	PF01988	VIT family	0	0	0	0	0	0		-	-
OsAffx.19104.1.S1_at	LOC_Os11g31540.1	Os11g0514500	0.00110056	27.5358	BRASSINOSTEROID INSENSITIVE 1-associated receptor kinase 1 precursor, putative, expressed	Sorghum bicolor leucine-rich repeat-containing extracellular glycoprotein precursor.	Molecular Function: protein binding (GO:0005515)	Leucine-rich repeat (IPR001611), Leucine-rich repeat-containing N-terminal, type 2 (IPR013210)	signalling	signalling.receptor kinases.leucine rich repeat XI		BRASSINOSTEROID INSENSITIVE 1-associated receptor kinase 1 precursor, putative, expressed	PF08263	Leucine rich repeat N-terminal domain	0	0	2.7.11.1	Non-specific serine/threonine protein kinase.	0	0		Hsr203j	-
OsAffx.14600.1.S1_at	LOC_Os05g08830.1	None	5.669e-05	27.0334	Hypothetical protein	0	0	0	not assigned	not assigned.unknown		expressed protein	PF06376	Protein of unknown function (DUF1070)	0	0	0	0	0	0		-	-
Os.37773.1.S1_at	LOC_Os03g16030.1	Os03g0267000	0.000117961	27.0241	17.4 kDa class I heat shock protein 3	Low molecular mass heat shock protein Oshsp18.0.	0	Heat shock protein Hsp20 (IPR002068), HSP20-like chaperone (IPR008978)	stress	stress.abiotic.heat		hsp20/alpha crystallin family protein, putative, expressed	PF00011	Hsp20/alpha crystallin family	0	0	0	0	HSP20 family protein	K13993		OsbHLH035	-
Os.27963.1.A1_at	LOC_Os01g72900.1	Os01g0959100	1.50344e-05	25.6424	OsASR3 (abscisic stress ripening protein 3)	Similar to Abscisic stress ripening protein 1.	Biological Process: response to stress (GO:0006950)	ABA/WDS induced protein (IPR003496)	not assigned	not assigned.unknown		abscisic stress-ripening, putative, expressed	PF02496	ABA/WDS induced protein	GO:0006950	0	0	0	0	0		-	-
Os.51599.1.S1_at	LOC_Os09g19820.1	Os09g0362800	3.86749e-06	22.8985	Aminopeptidase-like protein	Hypothetical conserved gene.	Biological Process: proteolysis (GO:0006508)	Peptidase M1, alanine aminopeptidase/leukotriene A4 hydrolase (IPR001930)	protein	protein.degradation		aminopeptidase, putative, expressed	PF11838	ERAP1-like C-terminal domain	GO:0006508	0	3.4.11.2	Membrane alanyl aminopeptidase.	0	0		OsCDT3	CADMIUM TOLERANT 3
Os.54653.1.S1_at	LOC_Os06g09870.1	Os06g0199000	4.67279e-05	20.3263	Glycine-rich cell wall structural protein 2	Similar to Glycine-rich cell wall structural protein 2 precursor.	0	0	not assigned	not assigned.no ontology		0	0	0	0	0	0	0	0	0		OsHSP18.0-CII, Oshsp18.0-CII, OsHSP18.0, OsHSP18.2	18.0 KDA CLASS II HEAT SHOCK PROTEIN
Os.36161.1.S1_at	LOC_Os01g58960.1	None	5.66969e-07	19.9967	Cytochrome P450 94A1, putative, expressed	0	0	0	misc	misc.cytochrome P450		cytochrome P450, putative, expressed	PF00067	Cytochrome P450	GO:0055114	0	0	0	0	0		OsMT3a, OsMT-I-3a, MTe, met2, OsMT3, OsMTI-3a	METALLOTHIONEIN I-3A
Os.15281.1.S1_at	LOC_Os07g46920.1	None	0.000426653	19.222	Sex determination protein tasselseed-2, putative, expressed	0	0	0	misc	misc.short chain dehydrogenase/reductase (SDR)		sex determination protein tasselseed-2, putative, expressed	PF13561	Enoyl-(Acyl carrier protein) reductase	0	0	1.1.1.331	Secoisolariciresinol dehydrogenase.	0	0		OsCAT1	-
Os.773.1.S1_s_at	LOC_Os01g43750.1	Os01g0627900	1.6838e-06	19.1367	Cytochrome P450 72A1, putative, expressed	Similar to Cytochrome P450.	Biological Process: oxidation-reduction process (GO:0055114), Molecular Function: iron ion binding (GO:0005506), Molecular Function: electron carrier activity (GO:0009055), Molecular Function: oxidoreductase activity, acting on paired donors, with incorporation or reduction of molecular oxygen (GO:0016705), Molecular Function: heme binding (GO:0020037)	Cytochrome P450 (IPR001128)	misc	misc.cytochrome P450		cytochrome P450 72A1, putative, expressed	PF00067	Cytochrome P450	GO:0055114	0	1.3.3.9	Secologanin synthase.	0	0		-	-
Os.53117.1.S1_x_at	LOC_Os12g29400.1	Os12g0478200	2.38484e-06	18.9035	ABA-responsive protein, putative, expressed	Hypothetical protein.	0	0	hormone metabolism	hormone metabolism.abscisic acid.induced-regulated-responsive-activated		GRAM domain containing protein, expressed	PF02893	GRAM domain	0	0	0	0	0	0		-	-
OsAffx.30844.1.S1_at	LOC_Os11g06570.1	Os11g0165700	8.19887e-06	18.8778	leucine-rich repeat family protein / extensin family protein	Mannose-binding lectin domain containing protein.	0	Mannose-binding lectin (IPR001229)	not assigned	not assigned.no ontology		0	0	0	0	0	0	0	0	0		-	-
Os.6812.1.S1_at	LOC_Os10g21670.1	Os10g0361000	0.00190702	18.2994	Dehydration stress-induced protein	Lipoxygenase, LH2 domain containing protein.	Molecular Function: protein binding (GO:0005515)	Lipoxygenase, LH2 (IPR001024), Lipase/lipooxygenase, PLAT/LH2 (IPR008976), Embryo-specific 3 (IPR010417)	not assigned	not assigned.no ontology		dehydration stress-induced protein, putative, expressed	PF01477	PLAT/LH2 domain	GO:0005515	0	0	0	0	0		-	-
Os.48711.1.A1_at	LOC_Os11g45990.1	Os11g0687100	0.00645635	17.6961	von Willebrand factor type A domain containing protein, expressed	von Willebrand factor, type A domain containing protein.	Molecular Function: protein binding (GO:0005515)	von Willebrand factor, type A (IPR002035)	protein	protein.degradation.ubiquitin.E3.RING		von Willebrand factor type A domain containing protein, putative, expressed	PF14624	VWA / Hh protein intein-like	0	0	0	0	0	0		-	-
Os.770.1.S1_at	LOC_Os01g43720.1	Os01g0627600	1.349e-05	17.318	Cytochrome P450 72A1	Similar to Cytochrome P450 monooxygenase.	Biological Process: oxidation-reduction process (GO:0055114), Molecular Function: iron ion binding (GO:0005506), Molecular Function: electron carrier activity (GO:0009055), Molecular Function: oxidoreductase activity, acting on paired donors, with incorporation or reduction of molecular oxygen (GO:0016705), Molecular Function: heme binding (GO:0020037)	Cytochrome P450 (IPR001128)	misc	misc.cytochrome P450		cytochrome P450 72A1, putative, expressed	PF00067	Cytochrome P450	GO:0055114	0	1.3.3.9	Secologanin synthase.	0	0		OsLEA9	LATE EMBRYOGENESIS ABUNDANT PROTEIN 9
Os.10348.1.S1_at	LOC_Os01g41430.1	Os01g0597800	1.10908e-05	14.9326	Flavonol-3-O-glycoside-7-O-glucosyltransferase 1	UDP-glucuronosyl/UDP-glucosyltransferase family protein.	Biological Process: metabolic process (GO:0008152), Molecular Function: transferase activity, transferring hexosyl groups (GO:0016758)	UDP-glucuronosyl/UDP-glucosyltransferase (IPR002213)	misc	misc.UDP glucosyl and glucoronyl transferases		UDP-glucoronosyl and UDP-glucosyl transferase, putative, expressed	PF00201	UDP-glucoronosyl and UDP-glucosyl transferase	GO:0016758	0	2.4.1.128	Scopoletin glucosyltransferase.	0	0		-	-
Os.57108.1.S1_at	LOC_Os12g24330.1	Os12g0431300	0.000791686	14.3743	Protein similar to TolB (Arabidopsis)	Six-bladed beta-propeller, TolB-like domain containing protein.	Molecular Function: protein binding (GO:0005515)	WD40/YVTN repeat-like-containing domain (IPR015943)	not assigned	not assigned.no ontology		expressed protein	0	0	0	0	0	0	0	0		-	-
Os.37622.1.S1_at	LOC_Os01g67010.1	Os01g0895200	1.25985e-05	14.1907	Expressed protein	DOMON related domain containing protein.	Cellular Component: integral to membrane (GO:0016021)	Cytochrome b561, eukaryote (IPR004877), DOMON domain (IPR005018), Cytochrome b561/ferric reductase transmembrane (IPR006593)	hormone metabolism	hormone metabolism.auxin.induced-regulated-responsive-activated		expressed protein	PF03188	Eukaryotic cytochrome b561	GO:0016021	0	0	0	0	0		OsGSTF5, OsGST F5	PHI GLUTATHIONE S-TRANSFERASE 5
Os.459.1.S1_at	LOC_Os03g46070.1	Os03g0663500	0.000148964	13.8468	Protein P21, putative, expressed	Similar to Osmotin precursor.	0	Thaumatin, pathogenesis-related (IPR001938), Thaumatin, conserved site (IPR017949)	stress	stress.biotic		thaumatin, putative, expressed	PF00314	Thaumatin family	0	0	0	0	0	0		-	-
Os.165.1.S1_at	LOC_Os12g36880.1	Os12g0555500	0.00857839	13.727	OsPBZ1 (probenazole-inducible gene 1)	Probenazole-inducible protein PBZ1.	Biological Process: defense response (GO:0006952), Biological Process: response to biotic stimulus (GO:0009607)	Bet v I allergen (IPR000916), START-like domain (IPR023393)	not assigned	not assigned.unknown		pathogenesis-related Bet v I family protein, putative, expressed	PF00407	Pathogenesis-related protein Bet v I family	GO:0009607	0	0	0	0	0		RH2	-
Os.55595.1.S1_at	LOC_Os11g02100.1	Os11g0112200	1.74446e-05	13.7174	Cationic peroxidase 1 precursor, putative, expressed	Similar to Cationic peroxidase 1 precursor (EC 1.11.1.7) (PNPC1).	Biological Process: response to oxidative stress (GO:0006979), Biological Process: oxidation-reduction process (GO:0055114), Molecular Function: peroxidase activity (GO:0004601), Molecular Function: heme binding (GO:0020037)	Plant peroxidase (IPR000823), Haem peroxidase, plant/fungal/bacterial (IPR002016), Haem peroxidase (IPR010255), Peroxidases heam-ligand binding site (IPR019793), Peroxidase, active site (IPR019794)	misc	misc.peroxidases		peroxidase precursor, putative, expressed	PF00141	Peroxidase	GO:0055114	0	1.11.1.7	Peroxidase.	peroxidase [EC:1.11.1.7]	K00430		-	-
Os.41841.1.S1_at	LOC_Os01g52130.1	Os01g0719300	4.44029e-05	13.5984	Sulfate transporter 3.5, putative, expressed	Similar to Sulfate transporter 3.1 (AST12) (AtST1).	Biological Process: transport (GO:0006810), Biological Process: sulfate transport (GO:0008272), Biological Process: transmembrane transport (GO:0055085), Cellular Component: membrane (GO:0016020), Cellular Component: integral to membrane (GO:0016021), Molecular Function: transporter activity (GO:0005215), Molecular Function: secondary active sulfate transmembrane transporter activity (GO:0008271)	Sulphate anion transporter (IPR001902), Sulphate transporter/antisigma-factor antagonist STAS (IPR002645), Sulphate transporter (IPR011547), Sulphate anion transporter, conserved site (IPR018045)	transport	transport.sulphate		sulfate transporter, putative, expressed	PF01740	STAS domain	GO:0016021	0	0	0	0	K17471		-	-
Os.11218.1.S1_at	LOC_Os07g44440.1	Os07g0638400	0.000418398	13.5137	Peroxiredoxin, putative, expressed	Similar to 1-Cys peroxiredoxin.	Biological Process: oxidation-reduction process (GO:0055114), Molecular Function: antioxidant activity (GO:0016209), Molecular Function: oxidoreductase activity (GO:0016491), Molecular Function: peroxiredoxin activity (GO:0051920)	Alkyl hydroperoxide reductase subunit C/ Thiol specific antioxidant (IPR000866), Thioredoxin-like fold (IPR012336), Peroxiredoxin, C-terminal (IPR019479)	redox	redox.peroxiredoxin		peroxiredoxin, putative, expressed	PF08534	Redoxin	GO:0016491	0	1.11.1.15	Peroxiredoxin.	peroxiredoxin 6, 1-Cys peroxiredoxin [EC:1.11.1.7 1.11.1.15 3.1.1.-]	K11188		-	-
Os.46450.1.S1_at	LOC_Os10g34930.1	Os10g0491000	4.7662e-05	13.2616	Secretory protein, putative, expressed	Plant Basic Secretory Protein family protein.	0	Uncharacterised protein family, basic secretory protein (IPR007541)	stress	stress.biotic		secretory protein, putative, expressed	PF04450	Peptidase of plants and bacteria	0	0	0	0	0	0		-	-
Os.6653.1.S1_at	NoHit	None	3.29695e-05	12.7329		0	0	0	not assigned	not assigned.no ontology		0	0	0	0	0	0	0	0	0		OsGSTU6	TAU GLUTATHIONE S-TRANSFERASE 6
Os.19393.1.S1_at	LOC_Os02g36110.1	Os02g0569900	0.00457165	12.1137	Cytochrome P450 76C2, putative, expressed	Cytochrome P450 family protein.	Biological Process: oxidation-reduction process (GO:0055114), Molecular Function: iron ion binding (GO:0005506), Molecular Function: electron carrier activity (GO:0009055), Molecular Function: oxidoreductase activity, acting on paired donors, with incorporation or reduction of molecular oxygen (GO:0016705), Molecular Function: heme binding (GO:0020037)	Cytochrome P450 (IPR001128), Cytochrome P450, E-class, group I (IPR002401), Cytochrome P450, conserved site (IPR017972)	misc	misc.cytochrome P450		cytochrome P450, putative, expressed	PF00067	Cytochrome P450	GO:0055114	0	1.14.13.145	Ent-cassa-12,15-diene 11-hydroxylase.	0	K16084		-	-
Os.57292.1.S1_at	LOC_Os07g34690.1	Os07g0531200	8.13148e-07	11.9838	Expressed protein	Conserved hypothetical protein.	0	0	not assigned	not assigned.unknown		expressed protein	0	0	0	0	0	0	0	0		OsWRKY77, WRKY-77	WRKY GENE 77
Os.3406.1.S1_at	LOC_Os04g51160.1	Os04g0600300	0.000134456	11.9719	OsAOX1b (alternative oxidase 1b)	Homodimeric diiron-carboxylate protein, Cyanide-resistant respiration in mitochondria, Reactive oxygen species (ROS) scavenging	Biological Process: respiratory gaseous exchange (GO:0007585), Biological Process: oxidation-reduction process (GO:0055114), Cellular Component: mitochondrial envelope (GO:0005740)	Alternative oxidase (IPR002680)	not assigned	not assigned.no ontology		transposon protein, putative, unclassified, expressed	PF01786	Alternative oxidase	GO:0055114	0	1.10.3.11	Ubiquinol oxidase.	0	K17893		-	-
Os.14616.1.S1_at	LOC_Os07g34260.1	Os07g0526400	0.00286563	11.9107	Chalcone synthase DII, putative, expressed	Polyketide synthase, type III domain containing protein.	Biological Process: metabolic process (GO:0008152), Biological Process: biosynthetic process (GO:0009058), Molecular Function: catalytic activity (GO:0003824), Molecular Function: transferase activity, transferring acyl groups (GO:0016746), Molecular Function: transferase activity, transferring acyl groups other than amino-acyl groups (GO:0016747)	Chalcone/stilbene synthase, N-terminal (IPR001099), Polyketide synthase, type III (IPR011141), Chalcone/stilbene synthase, C-terminal (IPR012328), Thiolase-like, subgroup (IPR016038), Thiolase-like (IPR016039)	secondary metabolism	secondary metabolism.flavonoids.chalcones		chalcone and stilbene synthases, putative, expressed	PF08545	3-Oxoacyl-[acyl-carrier-protein (ACP)] synthase III	GO:0006633	0	2.3.1.211	Bisdemethoxycurcumin synthase.	0	0		0	-
Os.171.1.S1_at	LOC_Os01g47070.1	Os01g0660200	4.91429e-06	11.8733	Acidic endochitinase precursor, putative, expressed	Acidic class III chitinase OsChib3a precursor (Chitinase) (EC 3.2.1.14).	Biological Process: carbohydrate metabolic process (GO:0005975), Molecular Function: catalytic activity (GO:0003824), Molecular Function: hydrolase activity, hydrolyzing O-glycosyl compounds (GO:0004553), Molecular Function: cation binding (GO:0043169)	Glycoside hydrolase, family 18, catalytic domain (IPR001223), Glycoside hydrolase, chitinase active site (IPR001579), Glycoside hydrolase, subgroup, catalytic domain (IPR013781), Glycoside hydrolase, superfamily (IPR017853)	stress	stress.biotic		glycosyl hydrolase, putative, expressed	PF00704	Glycosyl hydrolases family 18	GO:0005975	0	3.2.1.14	Chitinase.	chitinase [EC:3.2.1.14]	K01183		0	P-450 72A31
Os.7095.1.S1_at	LOC_Os04g49210.1	Os04g0581100	0.0014515	11.5671	Naringenin,2-oxoglutarate 3-dioxygenase, putative, expressed	2OG-Fe(II) oxygenase domain containing protein.	Biological Process: oxidation-reduction process (GO:0055114), Molecular Function: oxidoreductase activity (GO:0016491), Molecular Function: oxidoreductase activity, acting on paired donors, with incorporation or reduction of molecular oxygen, 2-oxoglutarate as one donor, and incorporation of one atom each of oxygen into both donors (GO:0016706)	Oxoglutarate/iron-dependent oxygenase (IPR005123)	hormone metabolism	hormone metabolism.ethylene.synthesis-degradation		naringenin,2-oxoglutarate 3-dioxygenase, putative, expressed	PF14226	non-haem dioxygenase in morphine synthesis N-terminal	GO:0055114	0	1.14.11.9	Flavanone 3-dioxygenase.	0	0		0	P-450 72A32
Os.2416.1.S1_a_at	LOC_Os01g71340.1	Os01g0940700	1.20449e-05	11.5455	Glucan endo-1,3-beta-glucosidase, acidic isoform precursor, putative, expressed	Similar to Glucan endo-1,3-beta-glucosidase GII precursor (EC 3.2.1.39) ((1->3)- beta-glucan endohydrolase GII) ((1->3)-beta-glucanase isoenzyme GII) (Beta-1,3-endoglucanase GII).	Biological Process: carbohydrate metabolic process (GO:0005975), Molecular Function: catalytic activity (GO:0003824), Molecular Function: hydrolase activity, hydrolyzing O-glycosyl compounds (GO:0004553), Molecular Function: cation binding (GO:0043169)	Glycoside hydrolase, family 17 (IPR000490), Glycoside hydrolase, subgroup, catalytic domain (IPR013781), Glycoside hydrolase, superfamily (IPR017853)	misc	misc.beta 1,3 glucan hydrolases.glucan endo-1,3-beta-glucosidase		glycosyl hydrolases family 17, putative, expressed	PF00332	Glycosyl hydrolases family 17	GO:0005975	0	3.2.1.39	Glucan endo-1,3-beta-D-glucosidase.	0	0		OsPDR9, ospdr9, OsPDR3, PDR3	PLEIOTROPIC DRUG RESISTANCE 9
Os.15557.1.S1_at	LOC_Os01g11600.1	Os01g0214500	8.79686e-05	11.3558	Conserved hypothetical protein	Conserved hypothetical protein.	0	0	not assigned	not assigned.unknown		expressed protein	0	0	0	0	0	0	0	0		0	-
Os.46418.1.S1_at	LOC_Os10g39100.1	Os10g0535800	5.11434e-06	11.145	Domain of unknown function DUF614 containing protein, expressed	Protein of unknown function Cys-rich domain containing protein.	0	Uncharacterised protein family Cys-rich (IPR006461)	not assigned	not assigned.no ontology.proline rich family		uncharacterized Cys-rich domain containing protein, putative, expressed	0	0	0	0	0	0	0	0		OsWRKY11, Dlf1, OsWRKY11.1, OsWRKY11.2	WRKY GENE11
Os.22968.1.A1_at	LOC_Os08g24200.1	Os08g0331000	0.000376929	11.0412	Expressed protein	Conserved hypothetical protein.	0	0	not assigned	not assigned.unknown		expressed protein	0	0	0	0	0	0	0	0		-	-
OsAffx.26739.1.S1_s_at	LOC_Os05g05080.1	Os05g0142600	4.26826e-06	10.9598	Expressed protein	Conserved hypothetical protein.	0	0	not assigned	not assigned.unknown		expressed protein	0	0	0	0	0	0	0	0		-	-
Os.54318.1.S1_at	LOC_Os11g04290.1	Os11g0138300	4.72117e-06	10.8179	Cytochrome P450 94A1, putative, expressed	Conserved hypothetical protein.	0	0	misc	misc.cytochrome P450		cytochrome P450, putative, expressed	PF00067	Cytochrome P450	GO:0055114	0	0	0	0	0		-	-
OsAffx.14888.1.S1_at	LOC_Os05g30500.1	Os05g0368000	0.000372626	10.76	Expressed protein	Non-protein coding transcript.	0	0	not assigned	not assigned.unknown		expressed protein	PF15699	0	0	0	0	0	0	0		-	-
Os.6037.1.S1_at	LOC_Os09g27580.2	Os09g0448200	0.00110683	10.6017	Potassium transporter 17, putative, expressed	Similar to High-affinity potassium transporter.	Biological Process: potassium ion transmembrane transport (GO:0071805), Cellular Component: membrane (GO:0016020), Molecular Function: potassium ion transmembrane transporter activity (GO:0015079)	K+ potassium transporter (IPR003855)	transport	transport.potassium		potassium transporter, putative, expressed	PF02705	K+ potassium transporter	GO:0071805	0	0	0	0	0		-	-
Os.46073.1.A1_at	LOC_Os04g33150.1	Os04g0404400	0.000230397	10.5818	Desiccation-related protein PCC13-62 precursor, putative, expressed	Similar to H0502B11.4 protein.	0	0	not assigned	not assigned.unknown		desiccation-related protein PCC13-62 precursor, putative, expressed	PF13668	Ferritin-like domain	0	0	0	0	0	0		C10728, OsChib3a	-
Os.22594.1.S1_at	LOC_Os01g03390.1	Os01g0124650	0.000446759	10.3163	Bowman-Birk type bran trypsin inhibitor precursor, putative, expressed	Hypothetical conserved gene.	0	0	not assigned	not assigned.unknown		BBTI7 - Bowman-Birk type bran trypsin inhibitor precursor, expressed	PF00228	Bowman-Birk serine protease inhibitor family	GO:0005576	0	0	0	0	0		-	-
Os.55961.1.S1_at	LOC_Os07g34280.1	Os07g0526600	0.00157308	10.0451	2-Hydroxyisoflavanone dehydratase, putative, expressed	Alpha/beta hydrolase fold-3 domain containing protein.	Biological Process: metabolic process (GO:0008152), Molecular Function: hydrolase activity (GO:0016787)	Alpha/beta hydrolase fold-3 (IPR013094)	not assigned	not assigned.no ontology		CXE carboxylesterase, putative, expressed	PF12695	Alpha/beta hydrolase family	0	0	4.2.1.105	2-hydroxyisoflavanone dehydratase.	0	0		-	-
Os.9107.2.S1_x_at	LOC_Os09g27260.1	Os09g0444900	0.000120979	9.8776	TMV response-related gene product, putative, expressed	Similar to plant viral-response family protein.	0	Protein of unknown function DUF716, TMEM45 (IPR006904)	not assigned	not assigned.unknown		plant viral response family protein, putative, expressed	PF04819	Family of unknown function (DUF716)	0	0	0	0	0	0		-	-
Os.519.1.S1_at	LOC_Os01g08860.1	Os01g0184100	0.00217809	9.7356	17.5 kDa class II heat shock protein, putative, expressed	Similar to 17.5 kDa class II heat shock protein.	0	Heat shock protein Hsp20 (IPR002068), HSP20-like chaperone (IPR008978)	stress	stress.abiotic.heat		hsp20/alpha crystallin family protein, putative, expressed	PF00011	Hsp20/alpha crystallin family	0	0	0	0	HSP20 family protein	K13993		-	-
Os.20541.1.S1_at	LOC_Os03g37840.1	Os03g0575200	0.000153084	9.56507	Potassium transporter 16, putative, expressed	Similar to Potassium transporter 1 (OsHAK1).	Biological Process: potassium ion transmembrane transport (GO:0071805), Cellular Component: membrane (GO:0016020), Molecular Function: potassium ion transmembrane transporter activity (GO:0015079)	K+ potassium transporter (IPR003855)	transport	transport.potassium		potassium transporter, putative, expressed	PF02705	K+ potassium transporter	GO:0071805	0	0	0	0	0		MDR4, OsABCB5, ABCB5, OsPGP5, OsMDR7, OsISC28	MULTIDRUG RESISTANCE 7
Os.49568.1.S1_at	LOC_Os04g56900.1	Os04g0664500	0.000315013	9.21177	Anthranilate N-benzoyltransferase protein 1, putative, expressed	Similar to H1005F08.2 protein.	Molecular Function: transferase activity, transferring acyl groups other than amino-acyl groups (GO:0016747)	Transferase (IPR003480), Chloramphenicol acetyltransferase-like domain (IPR023213)	secondary metabolism	secondary metabolism.phenylpropanoids		transferase family protein, putative, expressed	PF02458	Transferase family	GO:0016747	0	2.3.1.64	Agmatine N(4)-coumaroyltransferase.	0	0		-	-
Os.467.1.S1_a_at	LOC_Os01g42380.1	Os01g0609300	7.11106e-05	9.11868	PDR5-like ABC transporter, putative, expressed	Similar to Pleiotropic drug resistance protein 3.	Cellular Component: membrane (GO:0016020), Molecular Function: nucleotide binding (GO:0000166), Molecular Function: ATP binding (GO:0005524), Molecular Function: ATPase activity (GO:0016887), Molecular Function: nucleoside-triphosphatase activity (GO:0017111)	ABC transporter-like (IPR003439), ATPase, AAA+ type, core (IPR003593), ABC-2 type transporter (IPR013525), Plant PDR ABC transporter associated (IPR013581)	transport	transport.ABC transporters and multidrug resistance systems		pleiotropic drug resistance protein, putative, expressed	PF14510	ABC-transporter extracellular N-terminal	GO:0016887	0	3.6.3.44	Xenobiotic-transporting ATPase.	0	0		-	-
Os.24314.1.A1_s_at	NoHit	None	9.61211e-05	9.05986		0	0	0	not assigned	not assigned.no ontology		0	0	0	0	0	0	0	0	0		-	-
Os.2961.1.S1_at	LOC_Os03g25340.1	Os03g0369000	1.28205e-05	9.03235	OsPrx46 (peroxidase)	Similar to Peroxidase 1.	Biological Process: response to oxidative stress (GO:0006979), Biological Process: oxidation-reduction process (GO:0055114), Molecular Function: peroxidase activity (GO:0004601), Molecular Function: heme binding (GO:0020037)	Plant peroxidase (IPR000823), Haem peroxidase, plant/fungal/bacterial (IPR002016), Haem peroxidase (IPR010255), Peroxidases heam-ligand binding site (IPR019793), Peroxidase, active site (IPR019794)	misc	misc.peroxidases		peroxidase precursor, putative, expressed	PF00141	Peroxidase	GO:0055114	0	1.11.1.7	Peroxidase.	peroxidase [EC:1.11.1.7]	K00430		OsSultr3;6, OsSul3;6	SULPHATE TRANSPORTER 3;6
Os.16233.1.S1_a_at	LOC_Os04g09900.1	Os04g0178300	0.00147299	8.90143	Ent-kaurene synthase A, chloroplast precursor, putative, expressed	Similar to Isoform 3 of Syn-copalyl diphosphate synthase.	Biological Process: metabolic process (GO:0008152), Molecular Function: magnesium ion binding (GO:0000287), Molecular Function: lyase activity (GO:0016829)	Terpene synthase-like (IPR001906), Terpene synthase, metal-binding domain (IPR005630), Terpenoid cylases/protein prenyltransferase alpha-alpha toroid (IPR008930)	hormone metabolism	hormone metabolism.gibberelin.synthesis-degradation.copalyl diphosphate synthase		ent-kaurene synthase, chloroplast precursor, putative, expressed	PF01397	Terpene synthase, N-terminal domain	GO:0016829	0	5.5.1.14	Syn-copalyl-diphosphate synthase.	syn-copalyl-diphosphate synthase [EC:5.5.1.14]	K14043		OsSAT, SAT	-
Os.15838.1.A1_at	NoHit	None	0.000180563	8.84855		0	0	0	not assigned	not assigned.no ontology		0	0	0	0	0	0	0	0	0		-	-
Os.46671.1.S1_at	LOC_Os10g31470.1	None	0.000213281	8.76469	Glycine-rich cell wall structural protein 2 precursor, putative, expressed	0	0	0	not assigned	not assigned.no ontology		0	0	0	0	0	0	0	0	0		-	-
Os.36346.2.S1_at	LOC_Os01g67030.1	Os01g0895300	0.00166992	8.75934	Dopamine beta-monooxygenase, putative, expressed	Cytochrome b561, eukaryote domain containing protein.	Cellular Component: integral to membrane (GO:0016021)	Cytochrome b561, eukaryote (IPR004877), DOMON domain (IPR005018), Cytochrome b561/ferric reductase transmembrane (IPR006593)	hormone metabolism	hormone metabolism.auxin.induced-regulated-responsive-activated		auxin-responsive protein, putative, expressed	PF03188	Eukaryotic cytochrome b561	GO:0016021	0	0	0	0	0		-	-
Os.27945.1.A1_at	LOC_Os04g59020.1	Os04g0686800	0.000202943	8.72974	Integral membrane protein, expressed	Similar to H0701F11.2 protein.	0	Domain of unknown function DUF125, transmembrane (IPR008217)	development	development.unspecified		integral membrane protein, putative, expressed	PF01988	VIT family	0	0	0	0	0	0		OsGA2ox3, ga2ox 3, OsGA2ox-3, GA2ox3, GA2ox-3	GIBBERELLIN 2-OXIDASE 3
OsAffx.19366.1.S1_at	LOC_Os11g44340.1	Os11g0664800	0.000138255	8.69761	Conserved hypothetical protein	Hypothetical conserved gene.	0	Calmodulin binding protein-like (IPR012416)	signalling	signalling.calcium		calmodulin binding protein, putative, expressed	PF07887	Calmodulin binding protein-like	GO:0006950	0	0	0	0	0		-	-
Os.53161.1.S1_x_at	LOC_Os07g34710.1	Os07g0531400	0.000428437	8.66773	OsPrx104 (peroxidase)	Similar to Peroxidase 27 precursor (EC 1.11.1.7) (Atperox P27) (PRXR7) (ATP12a).	Biological Process: response to oxidative stress (GO:0006979), Biological Process: oxidation-reduction process (GO:0055114), Molecular Function: peroxidase activity (GO:0004601), Molecular Function: heme binding (GO:0020037)	Plant peroxidase (IPR000823), Haem peroxidase, plant/fungal/bacterial (IPR002016), Haem peroxidase (IPR010255), Peroxidases heam-ligand binding site (IPR019793), Peroxidase, active site (IPR019794)	misc	misc.peroxidases		peroxidase precursor, putative, expressed	PF00141	Peroxidase	GO:0055114	0	1.11.1.7	Peroxidase.	peroxidase [EC:1.11.1.7]	K00430		-	-
Os.56016.1.S1_at	LOC_Os03g63620.1	Os03g0853200	0.000345089	8.43361	Senescence-associated protein DH, putative, expressed	Tetraspanin domain containing protein.	Cellular Component: integral to membrane (GO:0016021)	Tetraspanin (IPR018499)	development	development.unspecified		tetraspanin family protein, putative, expressed	PF00335	Tetraspanin family	GO:0016021	0	0	0	0	0		-	-
Os.16305.1.S1_at	LOC_Os04g10160.1	Os04g0180400	0.00255206	8.43032	Cytochrome P450 CYP99A1, putative, expressed	Similar to Cytochrome P450 99A2.	Biological Process: oxidation-reduction process (GO:0055114), Molecular Function: iron ion binding (GO:0005506), Molecular Function: electron carrier activity (GO:0009055), Molecular Function: oxidoreductase activity, acting on paired donors, with incorporation or reduction of molecular oxygen (GO:0016705), Molecular Function: heme binding (GO:0020037)	Cytochrome P450 (IPR001128), Cytochrome P450, E-class, group I (IPR002401), Cytochrome P450, conserved site (IPR017972)	misc	misc.cytochrome P450		cytochrome P450, putative, expressed	PF00067	Cytochrome P450	GO:0055114	0	1.14.13.144	9-beta-pimara-7,15-diene oxidase.	0	0		-	-
Os.16615.1.S1_at	LOC_Os10g42020.1	Os10g0569800	2.15048e-05	8.4285	Expressed protein	Similar to RIR1b protein.	0	0	not assigned	not assigned.unknown		RALFL29 - Rapid ALkalinization Factor RALF family protein precursor, expressed	0	0	0	0	0	0	0	0		OsMGT1, OsMRS2-2	-
OsAffx.14006.1.S1_at	LOC_Os04g27830.1	Os04g0345800	0.000956022	8.42493	1,2-dihydroxy-3-keto-5-methylthiopentene dioxygenase 3, putative	Similar to OSIGBa0127B24.5 protein.	Biological Process: oxidation-reduction process (GO:0055114), Molecular Function: acireductone dioxygenase [iron(II)-requiring] activity (GO:0010309)	Acireductone dioxygenase ARD family (IPR004313), Cupin, RmlC-type (IPR011051), RmlC-like jelly roll fold (IPR014710)	not assigned	not assigned.no ontology		1,2-dihydroxy-3-keto-5-methylthiopentene dioxygenase protein, putative, expressed	PF07883	Cupin domain	GO:0055114	0	1.13.11.53	Acireductone dioxygenase (Ni(2+)-requiring).	1,2-dihydroxy-3-keto-5-methylthiopentene dioxygenase [EC:1.13.11.53 1.13.11.54]	K08967		-	-
Os.54232.1.S1_at	LOC_Os05g37190.1	Os05g0444200	0.000236608	8.29492	TRANSPARENT TESTA 1 protein, putative, expressed	Similar to T6J4.5 protein (WIP6 protein).	Cellular Component: intracellular (GO:0005622), Molecular Function: nucleic acid binding (GO:0003676), Molecular Function: zinc ion binding (GO:0008270)	Post-SET domain (IPR003616), Zinc finger, C2H2 (IPR007087), Zinc finger, C2H2-type/integrase, DNA-binding (IPR013087), Zinc finger, C2H2-like (IPR015880)	RNA	RNA.regulation of transcription.C2H2 zinc finger family		ZOS5-08 - C2H2 zinc finger protein, expressed	0	0	0	0	0	0	0	0		-	-
Os.11549.1.S1_at	LOC_Os12g02080.1	Os12g0112000	0.000193789	8.15528	OsPrx135 (peroxidase)	Similar to Peroxidase precursor (EC 1.11.1.7) (Fragment).	Biological Process: response to oxidative stress (GO:0006979), Biological Process: oxidation-reduction process (GO:0055114), Molecular Function: peroxidase activity (GO:0004601), Molecular Function: heme binding (GO:0020037)	Plant peroxidase (IPR000823), Haem peroxidase, plant/fungal/bacterial (IPR002016), Haem peroxidase (IPR010255), Peroxidases heam-ligand binding site (IPR019793), Peroxidase, active site (IPR019794)	misc	misc.peroxidases		peroxidase precursor, putative, expressed	PF00141	Peroxidase	GO:0055114	0	1.11.1.7	Peroxidase.	peroxidase [EC:1.11.1.7]	K00430		-	-
Os.53296.1.S1_at	LOC_Os04g09920.1	Os04g0178400	0.000365061	7.92387	Cytochrome P450 CYP99A1, putative, expressed	Similar to Cytochrome P450 CYP99A1 (EC 1.14.-.-) (Fragment).	Biological Process: oxidation-reduction process (GO:0055114), Molecular Function: iron ion binding (GO:0005506), Molecular Function: electron carrier activity (GO:0009055), Molecular Function: oxidoreductase activity, acting on paired donors, with incorporation or reduction of molecular oxygen (GO:0016705), Molecular Function: heme binding (GO:0020037)	Cytochrome P450 (IPR001128), Cytochrome P450, E-class, group I (IPR002401), Cytochrome P450, conserved site (IPR017972)	misc	misc.cytochrome P450		cytochrome P450, putative, expressed	PF00067	Cytochrome P450	GO:0055114	0	1.14.13.144	9-beta-pimara-7,15-diene oxidase.	0	K16085		-	-
Os.39994.1.S1_at	LOC_Os01g39136.1	None	6.71341e-05	7.87019		0	0	0	not assigned	not assigned.no ontology		0	0	0	0	0	0	0	0	0		-	-
Os.50881.1.S1_x_at	LOC_Os09g39650.1	Os09g0570100	0.000122081	7.8172	ATP binding protein, putative, expressed	Protein kinase, catalytic domain domain containing protein.	Biological Process: protein phosphorylation (GO:0006468), Molecular Function: protein kinase activity (GO:0004672), Molecular Function: protein serine/threonine kinase activity (GO:0004674), Molecular Function: protein tyrosine kinase activity (GO:0004713), Molecular Function: ATP binding (GO:0005524), Molecular Function: transferase activity, transferring phosphorus-containing groups (GO:0016772)	Protein kinase, catalytic domain (IPR000719), Serine/threonine-protein kinase, catalytic domain (IPR002290), Serine/threonine-protein kinase, active site (IPR008271), Protein kinase-like domain (IPR011009), Serine/threonine-protein kinase-like domain (IPR017442), Tyrosine-protein kinase, catalytic domain (IPR020635)	protein	protein.postranslational modification.kinase.receptor like cytoplasmatic kinase VII		protein kinase family protein, putative, expressed	PF00069	Protein kinase domain	GO:0006468	0	2.7.11.1	Non-specific serine/threonine protein kinase.	0	0		OsSAUR3	SMALL AUXIN-UP RNA 3
Os.9511.1.S1_at	LOC_Os03g40670.1	Os03g0603600	9.32436e-06	7.8146	Glycerophosphoryl diester phosphodiesterase precursor, putative, expressed	PLC-like phosphodiesterase, TIM beta/alpha-barrel domain domain containing protein.	Biological Process: glycerol metabolic process (GO:0006071), Biological Process: lipid metabolic process (GO:0006629), Molecular Function: phosphoric diester hydrolase activity (GO:0008081), Molecular Function: glycerophosphodiester phosphodiesterase activity (GO:0008889)	Glycerophosphoryl diester phosphodiesterase (IPR004129), PLC-like phosphodiesterase, TIM beta/alpha-barrel domain (IPR017946)	lipid metabolism	lipid metabolism.lipid degradation.lysophospholipases.glycerophosphodiester phosphodiesterase		glycerophosphoryl diester phosphodiesterase family protein, putative, expressed	PF03009	Glycerophosphoryl diester phosphodiesterase family	GO:0008081	0	3.1.4.46	Glycerophosphodiester phosphodiesterase.	glycerophosphoryl diester phosphodiesterase [EC:3.1.4.46]	K01126		OsHAK5	HIGH-AFFINITY POTASSIUM(K+) TRANSPORTER 5
OsAffx.19632.1.S1_at	LOC_Os12g12590.1	Os12g0227400	1.60898e-05	7.81458	NADP-dependent oxidoreductase P1, putative, expressed	Allyl alcohol dehydrogenase.	Biological Process: oxidation-reduction process (GO:0055114), Molecular Function: nucleotide binding (GO:0000166), Molecular Function: zinc ion binding (GO:0008270), Molecular Function: oxidoreductase activity (GO:0016491)	Alcohol dehydrogenase superfamily, zinc-type (IPR002085), GroES-like (IPR011032), Alcohol dehydrogenase, C-terminal (IPR013149), NAD(P)-binding domain (IPR016040)	misc	misc.oxidases - copper, flavone etc		NADP-dependent oxidoreductase, putative, expressed	PF00107	Zinc-binding dehydrogenase	GO:0055114	0	1.1.1.54	Allyl-alcohol dehydrogenase.	uncharacterized protein	K07119		OsCKX4, ckx4, OsSCRM, OsSCRM2, SCRM, SCRM2	CYTOKININ OXIDASE/DEHYDROGENASE 4
Os.11266.1.S1_at	LOC_Os04g27060.1	Os04g0339400	0.000177714	7.75574	Auxin-induced protein PCNT115, putative, expressed	Aldo/keto reductase family protein.	0	Aldo/keto reductase (IPR001395), NADP-dependent oxidoreductase domain (IPR023210)	hormone metabolism	hormone metabolism.auxin.induced-regulated-responsive-activated		oxidoreductase, aldo/keto reductase family protein, putative, expressed	PF00248	Aldo/keto reductase family	0	0	1.1.1.317	Perakine reductase.	0	0		OsPR2, PR2, OsGlu1, Glu1	-
Os.17918.1.S1_at	LOC_Os03g16950.1	Os03g0277600	7.94169e-06	7.71878	Serine/threonine kinase-like protein, putative, expressed	Similar to (clone wusl1032) mRNA sequence.	0	Gnk2-homologous domain (IPR002902)	signalling	signalling.receptor kinases.DUF 26		cysteine-rich repeat secretory protein 55 precursor, putative, expressed	PF01657	Salt stress response/antifungal	0	0	0	0	0	0		Gns6	-
Os.15139.1.S1_at	LOC_Os07g23430.1	Os07g0417200	0.00216885	7.59146	Omega-6 fatty acid desaturase, endoplasmic reticulum isozyme 2, putative, expressed	Similar to Delta 12 oleic acid desaturase FAD2.	Biological Process: lipid metabolic process (GO:0006629), Biological Process: oxidation-reduction process (GO:0055114), Molecular Function: oxidoreductase activity, acting on paired donors, with oxidation of a pair of donors resulting in the reduction of molecular oxygen to two molecules of water (GO:0016717)	Fatty acid desaturase, type 1 (IPR005804), Protein of unknown function DUF3474 (IPR021863)	lipid metabolism	lipid metabolism.FA desaturation.omega 3 desaturase		fatty acid desaturase, putative, expressed	PF11960	Domain of unknown function (DUF3474)	GO:0055114	0	0	0	omega-6 fatty acid desaturase (delta-12 desaturase) [EC:1.14.19.-]	K10256		OsEGL2	-
Os.23151.1.S1_at	LOC_Os01g13610.1	Os01g0237500	0.00774216	7.55341	Isoflavone reductase homolog IRL, putative, expressed	NmrA-like family protein.	0	0	secondary metabolism	secondary metabolism.flavonoids.isoflavones.isoflavone reductase		isoflavone reductase homolog IRL, putative, expressed	PF01370	NAD dependent epimerase/dehydratase family	GO:0050662	0	0	0	0	0		-	-
Os.56946.1.S1_at	LOC_Os11g14910.1	Os11g0255500	0.00548537	7.5245	NADP-dependent oxidoreductase P1, putative, expressed	Similar to Allyl alcohol dehydrogenase; NADP-dependent oxidoreductase-like protein.	Biological Process: oxidation-reduction process (GO:0055114), Molecular Function: nucleotide binding (GO:0000166), Molecular Function: zinc ion binding (GO:0008270), Molecular Function: oxidoreductase activity (GO:0016491)	Alcohol dehydrogenase superfamily, zinc-type (IPR002085), GroES-like (IPR011032), Alcohol dehydrogenase, C-terminal (IPR013149), NAD(P)-binding domain (IPR016040)	misc	misc.oxidases - copper, flavone etc		NADP-dependent oxidoreductase, putative, expressed	PF00107	Zinc-binding dehydrogenase	GO:0055114	0	1.3.1.74	2-alkenal reductase.	uncharacterized protein	K07119		-	-
Os.17158.1.S1_at	LOC_Os01g70490.1	Os01g0930400	7.42006e-05	7.52318	Potassium transporter 5, putative, expressed	Potassium transporter, High-affinity K acquisition, Root-to-shoot K transport, K-regulated salt tolerance	Biological Process: potassium ion transmembrane transport (GO:0071805), Molecular Function: potassium ion transmembrane transporter activity (GO:0015079), Cellular Component: membrane (GO:0016020)	Potassium transporter (IPR003855)	transport	transport.potassium		potassium transporter, putative, expressed	PF02705	K+ potassium transporter	GO:0071805	0	0	0	KUP system potassium uptake protein	K03549		Asr3, OsASR5, OsASR1, Asr1	ABSCISIC ACID-STRESS-RIPENING-INDUCIBLE 3 PROTEIN
Os.50995.1.S1_at	LOC_Os01g50170.1	Os01g0696800	0.00307073	7.4504	Aspartic proteinase nepenthesin-1 precursor, putative, expressed	Peptidase A1 domain containing protein.	Biological Process: proteolysis (GO:0006508), Molecular Function: aspartic-type endopeptidase activity (GO:0004190)	Peptidase A1 (IPR001461), Peptidase aspartic, catalytic (IPR009007), Peptidase aspartic (IPR021109)	RNA	RNA.regulation of transcription.unclassified		eukaryotic aspartyl protease domain containing protein, expressed	PF14543	Xylanase inhibitor N-terminal	GO:0006508	0	3.4.23.12	Nepenthesin.	0	0		OsRLCK59	RECEPTOR-LIKE CYTOPLASMIC KINASE 59
Os.20230.1.S1_at	LOC_Os11g37950.1	Os11g0592000	0.00338791	7.43224	Win2 precursor, putative, expressed	Similar to Barwin.	Biological Process: defense response to bacterium (GO:0042742), Biological Process: defense response to fungus (GO:0050832)	Barwin (IPR001153), Barwin-related endoglucanase (IPR009009), Barwin-like endoglucanase (IPR014733), Barwin, conserved site (IPR018226)	stress	stress.biotic		WIP3 - Wound-induced protein precursor, expressed	PF00967	Barwin family	GO:0050832	0	0	0	0	0		-	-
Os.10510.1.S1_at	LOC_Os03g03034.1	Os03g0122300	5.3868e-05	7.28343	Flavonol synthase/flavanone 3-hydroxylase, putative, expressed	Similar to Flavanone 3-hydroxylase-like protein.	Biological Process: oxidation-reduction process (GO:0055114), Molecular Function: oxidoreductase activity (GO:0016491), Molecular Function: oxidoreductase activity, acting on paired donors, with incorporation or reduction of molecular oxygen, 2-oxoglutarate as one donor, and incorporation of one atom each of oxygen into both donors (GO:0016706)	Oxoglutarate/iron-dependent oxygenase (IPR005123)	secondary metabolism	secondary metabolism.flavonoids.dihydroflavonols		flavonol synthase/flavanone 3-hydroxylase, putative, expressed	PF14226	non-haem dioxygenase in morphine synthesis N-terminal	GO:0055114	0	1.14.11.9	Flavanone 3-dioxygenase.	0	0		-	-
Os.10245.1.S1_at	LOC_Os04g37700.1	Os04g0450000	7.92804e-05	7.14161	Expressed protein	Zinc finger, FYVE/PHD-type domain containing protein.	0	0	not assigned	not assigned.unknown		expressed protein	0	0	0	0	0	0	0	0		-	-
OsAffx.30676.2.S1_x_at	LOC_Os10g34910.1	Os10g0490800	0.000430271	7.13415	Secretory protein, putative	Similar to Secretory protein.	0	Uncharacterised protein family, basic secretory protein (IPR007541)	stress	stress.biotic		secretory protein, putative, expressed	PF04450	Peptidase of plants and bacteria	0	0	0	0	0	0		-	-
Os.55944.1.S1_at	LOC_Os11g06150.1	Os11g0160400	0.00717888	7.06799	Vegetative cell wall protein gp1 precursor, putative, expressed	Conserved hypothetical protein.	0	0	not assigned	not assigned.unknown		basic proline-rich protein precursor, putative, expressed	0	0	0	0	0	0	0	0		-	-
Os.17316.1.S1_at	LOC_Os04g49194.1	Os04g0581000	5.09088e-05	7.05949	Naringenin,2-oxoglutarate 3-dioxygenase, putative, expressed	Similar to Flavanone 3-hydroxylase (Fragment).	Biological Process: oxidation-reduction process (GO:0055114), Molecular Function: oxidoreductase activity (GO:0016491), Molecular Function: oxidoreductase activity, acting on paired donors, with incorporation or reduction of molecular oxygen, 2-oxoglutarate as one donor, and incorporation of one atom each of oxygen into both donors (GO:0016706)	Oxoglutarate/iron-dependent oxygenase (IPR005123)	hormone metabolism	hormone metabolism.ethylene.synthesis-degradation		naringenin,2-oxoglutarate 3-dioxygenase, putative, expressed	PF14226	non-haem dioxygenase in morphine synthesis N-terminal	GO:0055114	0	1.14.11.9	Flavanone 3-dioxygenase.	0	0		-	-
Os.872.2.S1_at	LOC_Os01g14590.1	Os01g0248500	0.000165948	7.02626	Isocitrate dehydrogenase, putative, expressed	Similar to Pathogen-related protein.	0	0	stress	stress.biotic		pathogen-related protein, putative, expressed	0	0	0	0	0	0	0	0		OsITPK4, OsITP5/6K-4, ITP5/6K-4	INOSITOL 1,3,4-TRISPHOSPHATE 5/6-KINASE 4
Os.12206.1.S1_at	LOC_Os07g03200.1	Os07g0124100	8.13371e-05	7.01853	Phytosulfokines 4 precursor, putative, expressed	Similar to Phytosulfokines 4 precursor.	Biological Process: cell proliferation (GO:0008283), Cellular Component: extracellular region (GO:0005576), Molecular Function: growth factor activity (GO:0008083)	Phytosulfokine (IPR009438)	not assigned	not assigned.unknown		phytosulfokines precursor, putative, expressed	PF06404	Phytosulfokine precursor protein (PSK)	GO:0008283	0	0	0	0	0		C4H1, OsC4H	-
Os.8503.1.S1_at	LOC_Os06g39110.1	Os06g0591200	0.000196616	7.01115	Expressed protein	Conserved hypothetical protein.	0	0	not assigned	not assigned.unknown		expressed protein	0	0	0	0	0	0	0	0		OsAP19	-
OsAffx.28727.1.S1_at	LOC_Os07g33320.1	Os07g0516700	4.88851e-05	7.00903	Expressed protein	Conserved hypothetical protein.	0	0	not assigned	not assigned.unknown		expressed protein	0	0	0	0	0	0	0	0		OsERF#107, OsERF107, AP2/EREBP#015, AP2/EREBP15	ETHYLENE RESPONSE FACTOR 107
Os.28011.1.S1_at	LOC_Os06g29730.1	Os06g0493100	0.000160854	6.99429	Expressed protein	Conserved hypothetical protein.	0	0	not assigned	not assigned.unknown		RALFL28 - Rapid ALkalinization Factor RALF family protein precursor, expressed	0	0	0	0	0	0	0	0		OsAsr1, OsASR3, ASR3, Asr3	ABSCISIC ACID-STRESS-RIPENING-INDUCIBLE 1 PROTEIN
Os.9145.1.S1_at	LOC_Os05g09440.1	Os05g0186300	1.60072e-05	6.7804	NADP-dependent malic enzyme, chloroplast precursor, putative, expressed	Similar to NADP-malic enzyme.	Biological Process: malate metabolic process (GO:0006108), Biological Process: oxidation-reduction process (GO:0055114), Molecular Function: nucleotide binding (GO:0000166), Molecular Function: malic enzyme activity (GO:0004470), Molecular Function: oxidoreductase activity (GO:0016491), Molecular Function: oxidoreductase activity, acting on the CH-OH group of donors, NAD or NADP as acceptor (GO:0…	Malic oxidoreductase (IPR001891), Malic enzyme, N-terminal (IPR012301), Malic enzyme, NAD-binding (IPR012302), Malic enzyme, conserved site (IPR015884), NAD(P)-binding domain (IPR016040)	TCA / org transformation	TCA / org transformation.other organic acid transformatons.malic		NADP-dependent malic enzyme, chloroplast precursor, putative, expressed	PF00390	Malic enzyme, N-terminal domain	GO:0055114	0	1.1.1.40	Malate dehydrogenase (oxaloacetate-decarboxylating) (NADP(+)).	malate dehydrogenase (oxaloacetate-decarboxylating)(NADP+) [EC:1.1.1.40]	K00029		OsMLO10, MLO10	POWDERY-MILDEW-RESISTANCE GENE O-
Os.27507.1.S1_at	LOC_Os06g35700.1	Os06g0549900	0.00131699	6.69519	Reticuline oxidase precursor, putative, expressed	FAD linked oxidase, N-terminal domain containing protein.	Biological Process: oxidation-reduction process (GO:0055114), Molecular Function: catalytic activity (GO:0003824), Molecular Function: UDP-N-acetylmuramate dehydrogenase activity (GO:0008762), Molecular Function: oxidoreductase activity (GO:0016491), Molecular Function: oxidoreductase activity, acting on CH-OH group of donors (GO:0016614), Molecular Function: flavin adenine dinucleotide binding (…	FAD linked oxidase, N-terminal (IPR006094), Berberine/berberine-like (IPR012951), FAD-binding, type 2 (IPR016166), FAD-linked oxidase, FAD-binding, subdomain 2 (IPR016168)	misc	misc.nitrilases, *nitrile lyases, berberine bridge enzymes, reticuline oxidases, troponine reductases		reticuline oxidase-like protein precursor, putative, expressed	PF08031	Berberine and berberine like	GO:0055114	0	1.3.3.8	Tetrahydroberberine oxidase.	0	0		-	-
Os.5031.1.S1_at	LOC_Os12g36830.1	Os12g0555000	0.000439946	6.69132	Pathogenesis-related protein 10, putative, expressed	Similar to Probenazole-inducible protein PBZ1.	Biological Process: defense response (GO:0006952), Biological Process: response to biotic stimulus (GO:0009607)	Bet v I allergen (IPR000916), START-like domain (IPR023393)	not assigned	not assigned.unknown		pathogenesis-related Bet v I family protein, putative, expressed	PF10604	Polyketide cyclase / dehydrase and lipid transport	0	0	0	0	0	0		CYP76M7	P-450 76M7
Os.55918.1.S1_at	LOC_Os04g55740.1	Os04g0651000	4.20582e-05	6.66489	OsPrx57 (peroxidase)	Similar to Peroxidase.	Biological Process: response to oxidative stress (GO:0006979), Biological Process: oxidation-reduction process (GO:0055114), Molecular Function: peroxidase activity (GO:0004601), Molecular Function: heme binding (GO:0020037)	Plant peroxidase (IPR000823), Haem peroxidase, plant/fungal/bacterial (IPR002016), Haem peroxidase (IPR010255), Peroxidases heam-ligand binding site (IPR019793), Peroxidase, active site (IPR019794)	misc	misc.peroxidases		peroxidase precursor, putative, expressed	PF00141	Peroxidase	GO:0055114	0	1.11.1.7	Peroxidase.	peroxidase [EC:1.11.1.7]	K00430		Oscyp71Z7	P-450 71Z7
Os.51427.1.S1_at	LOC_Os04g55980.1	Os04g0653700	0.000373231	6.62947	GRound-Like protein, putative, expressed	Conserved hypothetical protein.	0	0	not assigned	not assigned.unknown		glycine-rich RNA-binding, abscisic acid-inducible protein, putative, expressed	0	0	0	0	0	0	0	0		-	-
OsAffx.12887.2.S1_s_at	LOC_Os03g16920.1	Os03g0277300	0.00714414	6.6116	Heat shock cognate 70 kDa protein, putative, expressed	Heat shock protein 70.	Molecular Function: ATP binding (GO:0005524)	Heat shock protein Hsp70 (IPR001023), Heat shock protein 70 (IPR013126), Heat shock protein 70, conserved site (IPR018181)	stress	stress.abiotic.heat		DnaK family protein, putative, expressed	PF00012	Hsp70 protein	0	0	0	0	heat shock 70kDa protein 1/8	K03283		-	-
OsAffx.15978.1.S1_at	LOC_Os06g48000.1	Os06g0695200	0.0011526	6.60298	OsPrx93 (peroxidase)	Similar to Peroxidase precursor (EC 1.11.1.7).	Biological Process: response to oxidative stress (GO:0006979), Biological Process: oxidation-reduction process (GO:0055114), Molecular Function: peroxidase activity (GO:0004601), Molecular Function: heme binding (GO:0020037)	Plant peroxidase (IPR000823), Haem peroxidase, plant/fungal/bacterial (IPR002016), Haem peroxidase (IPR010255), Peroxidases heam-ligand binding site (IPR019793), Peroxidase, active site (IPR019794)	misc	misc.peroxidases		peroxidase precursor, putative, expressed	PF00141	Peroxidase	GO:0055114	0	1.11.1.7	Peroxidase.	peroxidase [EC:1.11.1.7]	K00430		-	-
Os.32760.1.S1_at	LOC_Os01g07130.1	Os01g0165100	2.74968e-06	6.59537	Dehydration-responsive element-binding protein 2A, putative, expressed	Conserved hypothetical protein.	0	0	not assigned	not assigned.unknown		expressed protein	0	0	0	0	0	0	0	0		OsPUB40	-
Os.17182.1.S1_at	LOC_Os03g04570.1	Os03g0138700	5.38911e-06	6.58681	Peptide transporter PTR2, putative, expressed	TGF-beta receptor, type I/II extracellular region family protein.	Biological Process: oligopeptide transport (GO:0006857), Cellular Component: membrane (GO:0016020), Molecular Function: transporter activity (GO:0005215)	Oligopeptide transporter (IPR000109), Major facilitator superfamily domain, general substrate transporter (IPR016196)	transport	transport.peptides and oligopeptides		peptide transporter PTR3-A, putative, expressed	PF00854	POT family	GO:0016020	0	0	0	0	0		-	-
Os.36176.1.S1_at	LOC_Os03g52360.1	Os03g0734000	0.00142872	6.57219	Expressed protein	Pentatricopeptide repeat containing protein.	0	0	not assigned	not assigned.unknown		PIII3 - Proteinase inhibitor II family protein precursor, putative, expressed	0	0	0	0	0	0	0	0		OsMTP8	-
OsAffx.15530.1.S1_at	LOC_Os06g20960.1	Os06g0315000	0.000905071	6.55492	Jasmonate O-methyltransferase	SAM dependent carboxyl methyltransferase domain containing protein.	Molecular Function: methyltransferase activity (GO:0008168)	SAM dependent carboxyl methyltransferase (IPR005299)	hormone metabolism	hormone metabolism.salicylic acid.synthesis-degradation		SAM dependent carboxyl methyltransferase, putative, expressed	PF03492	SAM dependent carboxyl methyltransferase	GO:0008168	0	2.1.1.274	Salicylate carboxymethyltransferase.	0	0		-	-
Os.8947.1.S1_at	LOC_Os03g05910.1	Os03g0154000	0.00219819	6.51219	Monooxygenase, putative, expressed	Aromatic-ring hydroxylase family protein.	Biological Process: metabolic process (GO:0008152), Molecular Function: oxidoreductase activity (GO:0016491)	Monooxygenase, FAD-binding (IPR002938), Aromatic-ring hydroxylase-like (IPR003042)	misc	misc.oxidases - copper, flavone etc		expressed protein	PF01494	FAD binding domain	GO:0071949	0	0	0	0	0		FLS	-
Os.31788.1.S1_at	LOC_Os01g03630.1	Os01g0127000	4.53491e-05	6.48933	Spore coat protein, putative, expressed	Similar to multi-copper oxidase type I family protein.	Biological Process: oxidation-reduction process (GO:0055114), Molecular Function: copper ion binding (GO:0005507), Molecular Function: oxidoreductase activity (GO:0016491)	Multicopper oxidase, type 1 (IPR001117), Multicopper oxidase, copper-binding site (IPR002355), Cupredoxin (IPR008972), Multicopper oxidase, type 2 (IPR011706), Multicopper oxidase, type 3 (IPR011707)	not assigned	not assigned.no ontology		multicopper oxidase domain containing protein, expressed	PF07732	Multicopper oxidase	GO:0005507	0	1.3.3.5	Bilirubin oxidase.	0	0		-	-
Os.57506.1.S1_at	LOC_Os06g37300.1	Os06g0569500	0.0025569	6.47022	Ent-kaurene oxidase, putative, expressed	Ent-kaurene oxidase, Diterpenoid phytoalexin biosynthesis	Biological Process: oxidation-reduction process (GO:0055114), Molecular Function: iron ion binding (GO:0005506), Molecular Function: oxidoreductase activity, acting on paired donors, with incorporation or reduction of molecular oxygen (GO:0016705), Molecular Function: heme binding (GO:0020037)	Cytochrome P450 (IPR001128), Cytochrome P450, E-class, group I (IPR002401), Cytochrome P450, conserved site (IPR017972)	hormone metabolism	hormone metabolism.gibberelin.synthesis-degradation.ent-kaurene oxidase		cytochrome P450, putative, expressed	PF00067	Cytochrome P450	GO:0055114	0	1.14.13.191	0	ent-kaurene oxidase [EC:1.14.13.78]	K04122		Cht11	CHITINASE 11
Os.56080.1.S1_at	LOC_Os03g47280.1	Os03g0676400	0.00162321	6.40869	VQ motif family protein, expressed	VQ domain containing protein.	0	VQ (IPR008889)	not assigned	not assigned.unknown		VQ domain containing protein, putative, expressed	PF05678	VQ motif	0	0	1.2.1.38	N-acetyl-gamma-glutamyl-phosphate reductase.	0	0		-	-
Os.27926.1.A1_s_at	LOC_Os07g48460.1	Os07g0683600	0.00236996	6.38539	Expressed protein	Similar to Osr40c1 protein.	0	Ricin B-related lectin (IPR008997)	not assigned	not assigned.no ontology.hydroxyproline rich proteins		stress responsive protein, putative, expressed	PF14200	Ricin-type beta-trefoil lectin domain-like	0	0	0	0	0	0		-	-
OsAffx.7860.1.S1_at	LOC_Os12g42010.1	Os12g0614500	0.00463319	6.33865	Triacylglycerol lipase, putative	Similar to Lipase family protein.	Biological Process: lipid metabolic process (GO:0006629), Molecular Function: triglyceride lipase activity (GO:0004806)	Lipase, class 3 (IPR002921)	lipid metabolism	lipid metabolism.lipid degradation.lipases.triacylglycerol lipase		lipase class 3 family protein, putative, expressed	PF01764	Lipase (class 3)	GO:0006629	0	3.1.1.32	Phospholipase A(1).	0	0		OsIPS1, IPS1	INDUCED BY PHOSPHATE STARVATION 1
OsAffx.31864.1.S1_at	LOC_Os12g24390.1	Os12g0431700	0.00691032	6.33599	Retrotransposon protein, putative, unclassified, expressed	Hypothetical conserved gene.	Molecular Function: protein binding (GO:0005515)	von Willebrand factor, type A (IPR002035)	not assigned	not assigned.no ontology		retrotransposon protein, putative, unclassified, expressed	PF14624	VWA / Hh protein intein-like	0	0	0	0	0	0		-	-
OsAffx.28731.1.S1_s_at	LOC_Os07g33780.1	Os07g0522500	0.00094001	6.25769	PDR-like ABC transporter, putative, expressed	Similar to PDR6 ABC transporter.	Cellular Component: membrane (GO:0016020), Molecular Function: ATP binding (GO:0005524), Molecular Function: ATPase activity (GO:0016887)	ABC transporter-like (IPR003439), ABC-2 type transporter (IPR013525)	transport	transport.ABC transporters and multidrug resistance systems		pleiotropic drug resistance protein 5, putative, expressed	PF00005	ABC transporter	GO:0016887	0	3.6.3.44	Xenobiotic-transporting ATPase.	0	0		OsSultr3;2, OsSul3;2	SULPHATE TRANSPORTER 3;2
Os.49030.1.A1_s_at	LOC_Os09g20220.1	Os09g0367700	0.00315961	6.24614	OsGSTU5 (glutathione S-transferase)	Similar to GST6 protein (EC 2.5.1.18).	Molecular Function: protein binding (GO:0005515)	Glutathione S-transferase, N-terminal (IPR004045), Glutathione S-transferase, C-terminal (IPR004046), Glutathione S-transferase, C-terminal-like (IPR010987), Thioredoxin-like fold (IPR012336), Glutathione S-transferase/chloride channel, C-terminal (IPR017933)	misc	misc.glutathione S transferases		glutathione S-transferase, putative, expressed	PF13410	Glutathione S-transferase, C-terminal domain	GO:0005515	0	2.5.1.18	Glutathione transferase.	glutathione S-transferase [EC:2.5.1.18]	K00799		OsEnS-44	-
Os.5469.1.S1_at	LOC_Os05g38264.1	Os05g0456900	1.07482e-06	6.24094	Expressed protein	Conserved hypothetical protein.	0	0	not assigned	not assigned.unknown		expressed protein	0	0	0	0	0	0	0	0		-	-
Os.46574.1.S1_at	LOC_Os10g42040.1	Os10g0570200	3.87765e-06	6.23664	Expressed protein	Similar to RIR1b protein precursor.	0	0	not assigned	not assigned.unknown		expressed protein	0	0	0	0	0	0	0	0		OsJAZ2, JAZ2, OsJAZ 11, OsJAZ11, Os-JAZ11, JAZ11, OsTIFY11c	TIFY GENE 11C
Os.7992.1.S1_a_at	LOC_Os01g10400.2	Os01g0200700	9.53513e-05	6.18591	OsMT3a (metallothionein)	Similar to Metallothionein-like protein type 3 (MT-3) (MWMT3).	0	0	hormone metabolism	hormone metabolism.ethylene.synthesis-degradation		expressed protein	0	0	0	0	0	0	0	0		OsPUP1	PURINE PERMEASE 1
Os.55673.1.S1_at	LOC_Os03g04870.1	Os03g0142200	0.000288521	6.14332	Expressed protein	Protein of unknown function DUF594 domain containing protein.	0	Protein of unknown function DUF594 (IPR007658)	not assigned	not assigned.unknown		expressed protein	PF04578	Protein of unknown function, DUF594	0	0	0	0	0	0		-	-
Os.53852.1.S1_at	LOC_Os04g13210.1	Os04g0209200	8.76281e-05	6.11389	Multidrug resistance-associated protein 4, putative, expressed	Similar to MRP-like ABC transporter.	Biological Process: transport (GO:0006810), Biological Process: transmembrane transport (GO:0055085), Cellular Component: integral to membrane (GO:0016021), Molecular Function: nucleotide binding (GO:0000166), Molecular Function: ATP binding (GO:0005524), Molecular Function: ATPase activity (GO:0016887), Molecular Function: nucleoside-triphosphatase activity (GO:0017111), Molecular Function: ATPa…	ABC transporter, transmembrane domain (IPR001140), ABC transporter-like (IPR003439), ATPase, AAA+ type, core (IPR003593), ABC transporter, transmembrane domain, type 1 (IPR011527), ABC transporter, conserved site (IPR017871), ABC transporter, integral membrane type 1 (IPR017940)	transport	transport.ABC transporters and multidrug resistance systems		multidrug resistance-associated protein, putative, expressed	PF00664	ABC transporter transmembrane region	GO:0055085	0	3.6.3.44	Xenobiotic-transporting ATPase.	0	0		OsGAD3	GLUTAMATE DECARBOXYLASE
Os.4741.2.S1_x_at	LOC_Os10g41930.1	Os10g0568900	4.39059e-05	6.00834	Catalytic/ hydrolase, putative, expressed	Similar to Catalytic/ hydrolase.	Biological Process: metabolic process (GO:0008152), Molecular Function: catalytic activity (GO:0003824)	Haloacid dehalogenase-like hydrolase (IPR005834), HAD-like domain (IPR023214)	not assigned	not assigned.no ontology		haloacid dehalogenase-like hydrolase family protein, putative, expressed	PF13419	Haloacid dehalogenase-like hydrolase	0	0	3.1.3.58	Sugar-terminal-phosphatase.	0	0		OsUPS, OsPUB41	-
Os.12038.1.S1_at	LOC_Os01g65700.1	Os01g0879200	0.000256305	5.96476	Expressed protein	Plant disease resistance response protein domain containing protein.	0	Plant disease resistance response protein (IPR004265)	not assigned	not assigned.unknown		expressed protein	PF03018	Dirigent-like protein	0	0	0	0	0	0		OsHSP18.0-CI, HSP18.0-CI, HSP18.0, OsHsp18.0, OsHSP18.0, Oshsp18.0, OsSHSP1, OsMSR3, OsHSP20, OsHSP18.6	18.0-KD CLASS I HEAT SHOCK PROTEIN
Os.17020.1.S1_x_at	LOC_Os08g29570.1	Os08g0384500	2.97479e-05	5.95371	PDR-type ABC transporter 1, putative, expressed	ABC transporter-like domain containing protein.	Cellular Component: membrane (GO:0016020), Molecular Function: nucleotide binding (GO:0000166), Molecular Function: ATP binding (GO:0005524), Molecular Function: ATPase activity (GO:0016887), Molecular Function: nucleoside-triphosphatase activity (GO:0017111)	ABC transporter-like (IPR003439), ATPase, AAA+ type, core (IPR003593), ABC-2 type transporter (IPR013525), Plant PDR ABC transporter associated (IPR013581)	transport	transport.ABC transporters and multidrug resistance systems		pleiotropic drug resistance protein 3, putative, expressed	PF00005	ABC transporter	GO:0016887	0	3.6.3.44	Xenobiotic-transporting ATPase.	0	0		HSP70, OsEnS-45	HEAT SHOCK PROTEIN 70KD
Os.8178.1.S1_at	LOC_Os11g37970.1	Os11g0592200	0.00634512	5.93691	Win1 precursor, putative, expressed	Similar to Chitin-binding allergen Bra r 2 (Fragments).	Biological Process: defense response to bacterium (GO:0042742), Biological Process: defense response to fungus (GO:0050832)	Barwin (IPR001153), Barwin-related endoglucanase (IPR009009), Barwin-like endoglucanase (IPR014733)	stress	stress.biotic		WIP5 - Wound-induced protein precursor, expressed	PF00967	Barwin family	GO:0050832	0	0	0	0	0		OsDUF26, CRRSP	-
Os.15112.1.S1_at	LOC_Os07g23410.1	Os07g0416900	0.000866454	5.93686	Omega-6 fatty acid desaturase, endoplasmic reticulum isozyme 2, putative, expressed	Similar to Omega-6 fatty acid desaturase, endoplasmic reticulum isozyme 2 (EC 1.14.19.-).	Biological Process: lipid metabolic process (GO:0006629), Biological Process: oxidation-reduction process (GO:0055114), Molecular Function: oxidoreductase activity, acting on paired donors, with oxidation of a pair of donors resulting in the reduction of molecular oxygen to two molecules of water (GO:0016717)	Fatty acid desaturase, type 1 (IPR005804), Protein of unknown function DUF3474 (IPR021863)	lipid metabolism	lipid metabolism.FA desaturation.omega 3 desaturase		fatty acid desaturase, putative, expressed	PF11960	Domain of unknown function (DUF3474)	GO:0055114	0	0	0	omega-6 fatty acid desaturase (delta-12 desaturase) [EC:1.14.19.-]	K10256		-	-
Os.39617.1.S1_at	LOC_Os09g29660.1	Os09g0472100	0.000268294	5.93571	ATP-binding cassette sub-family G member 2, putative, expressed	Similar to ABC transporter.	Cellular Component: membrane (GO:0016020), Molecular Function: nucleotide binding (GO:0000166), Molecular Function: ATP binding (GO:0005524), Molecular Function: ATPase activity (GO:0016887), Molecular Function: nucleoside-triphosphatase activity (GO:0017111)	ABC transporter-like (IPR003439), ATPase, AAA+ type, core (IPR003593), ABC-2 type transporter (IPR013525), ABC transporter, conserved site (IPR017871)	transport	transport.ABC transporters and multidrug resistance systems		white-brown complex homolog protein 11, putative, expressed	PF00005	ABC transporter	GO:0016887	0	3.6.3.36	Taurine-transporting ATPase.	0	0		-	-
Os.57211.1.S1_at	LOC_Os06g13880.1	Os06g0248600	0.00039937	5.92462	Expressed protein	Conserved hypothetical protein.	0	0	not assigned	not assigned.unknown		expressed protein	0	0	0	0	0	0	0	0		OsVQ10	-
Os.13561.1.S1_s_at	LOC_Os03g07234.1	Os03g0168550	0.000312944	5.91523	Thioredoxin-like 3, chloroplast precursor, putative, expressed	Similar to predicted protein.	Molecular Function: binding (GO:0005488)	Pentatricopeptide repeat (IPR002885), Tetratricopeptide-like helical (IPR011990)	not assigned	not assigned.no ontology.pentatricopeptide (PPR) repeat-containing protein		pentatricopeptide, putative, expressed	PF01535	PPR repeat	0	0	0	0	0	0		OsWOX6, Os WOX6, OsWOX12B	WUSCHEL-LIKE HOMEOBOX 6
Os.32634.1.S1_at	LOC_Os07g48870.1	Os07g0688200	1.03676e-05	5.90553	Typical P-type R2R3 Myb protein, putative, expressed	Similar to Typical P-type R2R3 Myb protein (Fragment).	Biological Process: regulation of transcription, DNA-dependent (GO:0006355), Molecular Function: DNA binding (GO:0003677), Molecular Function: protein binding (GO:0005515)	SANT domain, DNA binding (IPR001005), Homeodomain-like (IPR009057), Homeodomain-related (IPR012287), Myb, DNA-binding (IPR014778), Myb transcription factor (IPR015495), Transcription regulator HTH, Myb-type, DNA-binding (IPR017930)	RNA	RNA.regulation of transcription.MYB domain transcription factor family		MYB family transcription factor, putative, expressed	PF00249	Myb-like DNA-binding domain	0	0	0	0	myb proto-oncogene protein, plant	K09422		OsNAP, ONAC058, ONAC58, PS1	NAC DOMAIN-CONTAINING PROTEIN 58
Os.1443.1.S1_a_at	LOC_Os01g06640.1	Os01g0159800	3.18724e-06	5.90112	DNA binding protein, putative, expressed	Similar to DNA binding protein.	0	Helix-loop-helix DNA-binding (IPR011598)	RNA	RNA.regulation of transcription.bHLH,Basic Helix-Loop-Helix family		basic helix-loop-helix, putative, expressed	PF00010	Helix-loop-helix DNA-binding domain	GO:0046983	0	0	0	0	0		OsTPS13	-
Os.40002.1.S1_s_at	LOC_Os07g40320.1	Os07g0593332	4.07824e-05	5.88894	Got1-like family protein, expressed	Similar to MFP1 attachment factor 1.	0	0	not assigned	not assigned.no ontology		vesicle transport protein GOT1B, putative, expressed	PF04178	Got1/Sft2-like family	GO:0016192	0	0	0	0	0		prx46	-
Os.25329.1.A1_at	LOC_Os12g43440.1	Os12g0630100	0.00120714	5.8797	Thaumatin-like protein precursor, putative, expressed	Thaumatin protein, Tolerance to nitrogen deficiency	0	Thaumatin (IPR001938), Thaumatin, conserved site (IPR017949)	stress	stress.biotic		thaumatin, putative, expressed	PF00314	Thaumatin family	0	0	0	0	0	0		OsLEA11	LATE EMBRYOGENESIS ABUNDANT PROTEIN 11
Os.55985.1.S1_at	LOC_Os02g09970.1	Os02g0193100	0.000902552	5.82944	TMV response-related gene product, putative, expressed	Conserved hypothetical protein.	0	0	not assigned	not assigned.unknown		expressed protein	PF14009	Domain of unknown function (DUF4228)	0	0	0	0	0	0		OsRLCK110	RECEPTOR-LIKE CYTOPLASMIC KINASE 110
OsAffx.27149.1.S1_at	LOC_Os05g34030.1	Os05g0411100	0.000431275	5.79978	Peptide transporter PTR2, putative, expressed	Similar to peptide transporter PTR2.	Biological Process: oligopeptide transport (GO:0006857), Cellular Component: membrane (GO:0016020), Molecular Function: transporter activity (GO:0005215)	Oligopeptide transporter (IPR000109), Major facilitator superfamily domain, general substrate transporter (IPR016196)	transport	transport.peptides and oligopeptides		peptide transporter PTR2, putative, expressed	PF00854	POT family	GO:0016020	0	0	0	0	0		-	-
Os.52142.1.S1_at	LOC_Os07g16600.1	Os07g0268800	0.000745461	5.7756	Expressed protein	Protein of unknown function DUF594 family protein.	0	Protein of unknown function DUF594 (IPR007658)	not assigned	not assigned.unknown		expressed protein	PF04578	Protein of unknown function, DUF594	0	0	0	0	0	0		-	-
OsAffx.26357.1.S1_at	LOC_Os04g36830.1	Os04g0446000	4.17217e-05	5.77263	Expressed protein	Similar to OSIGBa0140O07.11 protein.	0	Tubby, C-terminal (IPR000007), Protein of unknown function DUF567 (IPR007612)	not assigned	not assigned.unknown		DUF567 domain containing protein, putative, expressed	PF04525	Tubby C 2	0	0	0	0	0	0		OsHAK16	HIGH-AFFINITY POTASSIUM(K+) TRANSPORTER 16
OsAffx.7530.1.S1_s_at	LOC_Os12g08930.1	Os12g0191601	0.000139949	5.76911	Expressed protein	Conserved hypothetical protein.	0	0	not assigned	not assigned.unknown		expressed protein	0	0	0	0	0	0	0	0		-	-
Os.27738.1.S1_at	LOC_Os07g05620.1	Os07g0150700	5.17975e-05	5.75775	CIPK-like protein 1, putative, expressed	Serine/threonine protein kinase, Pollination and drought stress responses, Reguration of potassium uptake by CBL1-CIPK23 complex	Biological Process: protein phosphorylation (GO:0006468), Biological Process: signal transduction (GO:0007165), Molecular Function: protein kinase activity (GO:0004672), Molecular Function: protein serine/threonine kinase activity (GO:0004674), Molecular Function: ATP binding (GO:0005524), Molecular Function: transferase activity, transferring phosphorus-containing groups (GO:0016772)	Protein kinase-like domain (IPR011009), Protein kinase domain (IPR000719), Serine/threonine/dual specificity protein kinase, catalytic domain (IPR002290), NAF/FISL domain (IPR018451), NAF domain (IPR004041), Protein kinase, ATP binding site (IPR017441), Serine/threonine-protein kinase, active site (IPR008271)	protein	protein.postranslational modification		CAMK_KIN1/SNF1/Nim1_like.28 - CAMK includes calcium/calmodulin depedent protein kinases, expressed	PF14531	Kinase-like	GO:0007165	0	2.7.11.1	Non-specific serine/threonine protein kinase.	0	0		-	-
Os.49615.1.S1_at	LOC_Os03g45960.1	Os03g0661600	0.000739791	5.7538	Protein P21, putative, expressed	Similar to Alpha-amylase/trypsin inhibitor (Antifungal protein).	0	Thaumatin, pathogenesis-related (IPR001938), Thaumatin, conserved site (IPR017949)	stress	stress.biotic		thaumatin, putative, expressed	PF00314	Thaumatin family	0	0	0	0	0	0		-	-
Os.51266.1.S1_at	LOC_Os08g02200.1	Os08g0113900	0.00074354	5.71098	Expressed protein	Conserved hypothetical protein.	0	0	not assigned	not assigned.unknown		expressed protein	PF16594	0	0	0	0	0	0	0		OsPR5, PR5	-
Os.36496.1.S1_at	LOC_Os08g05980.1	Os08g0156100	0.000436989	5.70473	Non-protein coding transcript, unclassifiable transcript	Conserved hypothetical protein.	0	0	not assigned	not assigned.unknown		expressed protein	PF15054	Domain of unknown function (DUF4535)	0	0	0	0	0	0		-	-
Os.4762.1.S1_at	LOC_Os10g38740.1	Os10g0530900	0.00214875	5.68046	OsGSTU6 (glutathione S-transferase)	Similar to Glutathione S-transferase GST 30 (EC 2.5.1.18).	Molecular Function: protein binding (GO:0005515)	Glutathione S-transferase, N-terminal (IPR004045), Glutathione S-transferase, C-terminal (IPR004046), Glutathione S-transferase, C-terminal-like (IPR010987), Thioredoxin-like fold (IPR012336), Glutathione S-transferase/chloride channel, C-terminal (IPR017933)	misc	misc.glutathione S transferases		glutathione S-transferase, putative, expressed	PF13410	Glutathione S-transferase, C-terminal domain	GO:0005515	0	2.5.1.18	Glutathione transferase.	glutathione S-transferase [EC:2.5.1.18]	K00799		OsVQ13	-
OsAffx.14448.1.S1_at	LOC_Os04g56930.1	Os04g0664900	0.00358957	5.66982	Beta-fructofuranosidase, insoluble isoenzyme 5, putative, expressed	Similar to H1005F08.5 protein.	Biological Process: carbohydrate metabolic process (GO:0005975), Molecular Function: hydrolase activity, hydrolyzing O-glycosyl compounds (GO:0004553)	Glycoside hydrolase, family 32 (IPR001362), Glycosyl hydrolases family 32, N-terminal (IPR013148), Glycosyl hydrolase family 43, five-bladed beta-propellor domain (IPR023296)	major CHO metabolism	major CHO metabolism.degradation.sucrose.invertases.cell wall		glycosyl hydrolases, putative, expressed	PF08244	Glycosyl hydrolases family 32 C terminal	0	0	3.2.1.26	Beta-fructofuranosidase.	beta-fructofuranosidase [EC:3.2.1.26]	K01193		-	-
Os.4152.1.S1_at	LOC_Os10g41980.1	Os10g0569400	0.0111736	5.61454	Expressed protein	RIR1a protein precursor.	0	0	not assigned	not assigned.unknown		RALFL26 - Rapid ALkalinization Factor RALF family protein precursor, expressed	0	0	0	0	0	0	0	0		-	-
OsAffx.24926.1.S1_x_at	LOC_Os02g01800.1	Os02g0107700	3.08779e-05	5.60535	Receptor-like protein kinase precursor, putative	0	0	0	signalling	signalling.receptor kinases.leucine rich repeat XI		receptor-like protein kinase precursor, putative, expressed	PF08263	Leucine rich repeat N-terminal domain	GO:0006468	0	2.7.11.1	Non-specific serine/threonine protein kinase.	0	0		-	-
Os.11193.1.S1_at	LOC_Os03g55240.1	Os03g0760100	0.000101404	5.5923	Cytochrome P450 81E1, putative, expressed	Hypothetical conserved gene.	0	0	misc	misc.cytochrome P450		cytochrome P450, putative, expressed	PF00067	Cytochrome P450	GO:0055114	0	1.14.13.89	Isoflavone 2'-hydroxylase.	beta-carotene 15,15'-monooxygenase [EC:1.14.99.36]	K00517		OsGASR1, GASR1	-
Os.50287.1.S1_at	LOC_Os04g39010.1	Os04g0464100	0.00347894	5.53431	ATFP4, putative, expressed	Heavy metal transport/detoxification protein domain containing protein.	0	0	not assigned	not assigned.no ontology		heavy metal associated domain containing protein, expressed	0	0	0	0	0	0	0	0		-	-
Os.30657.1.S1_at	LOC_Os01g40260.1	Os01g0584900	0.000758787	5.49045	OsWRKY77 - Superfamily of rice TFs having WRKY and zinc finger domains, expressed	WRKY transcription factor 28-like (WRKY5) (WRKY transcription factor 77).	Biological Process: regulation of transcription, DNA-dependent (GO:0006355), Molecular Function: sequence-specific DNA binding transcription factor activity (GO:0003700), Molecular Function: sequence-specific DNA binding (GO:0043565)	DNA-binding WRKY (IPR003657)	RNA	RNA.regulation of transcription.WRKY domain transcription factor family		WRKY77, expressed	PF03106	WRKY DNA -binding domain	GO:0043565	0	0	0	0	0		-	-
Os.39214.1.S1_at	LOC_Os10g38090.1	Os10g0524700	1.6013e-05	5.48239	Cytochrome P450 86A1, putative, expressed	Cytochrome P450 family protein.	Biological Process: oxidation-reduction process (GO:0055114), Molecular Function: iron ion binding (GO:0005506), Molecular Function: electron carrier activity (GO:0009055), Molecular Function: oxidoreductase activity, acting on paired donors, with incorporation or reduction of molecular oxygen (GO:0016705), Molecular Function: heme binding (GO:0020037)	Cytochrome P450 (IPR001128), Cytochrome P450, E-class, group I (IPR002401)	misc	misc.cytochrome P450		cytochrome P450, putative, expressed	PF00067	Cytochrome P450	GO:0055114	0	1.14.13.109	Abieta-7,13-dien-18-ol hydroxylase.	0	0		-	-
Os.31431.1.S1_at	LOC_Os01g40580.1	Os01g0588400	6.30653e-06	5.47647	Hypersensitive-induced response protein, putative, expressed	Band 7 protein family protein.	Cellular Component: membrane (GO:0016020)	Band 7 protein (IPR001107), Stomatin (IPR001972)	not assigned	not assigned.no ontology		hypersensitive-induced response protein, putative, expressed	PF01145	SPFH domain / Band 7 family	GO:0016020	0	0	0	0	0		-	-
OsAffx.2825.1.S1_x_at	LOC_Os02g32140.1	Os02g0521100	3.97082e-05	5.44761	AP2 domain transcription factor, putative, expressed	Hypothetical conserved gene.	0	0	RNA	RNA.regulation of transcription.AP2/EREBP, APETALA2/Ethylene-responsive element binding protein family		AP2 domain containing protein, expressed	PF00847	AP2 domain	GO:0006355	0	0	0	0	0		OsADF3	-
Os.9303.1.S1_at	LOC_Os02g46460.1	Os02g0689900	0.000345301	5.44697	Peptide transporter PTR2, putative, expressed	TGF-beta receptor, type I/II extracellular region family protein.	Biological Process: oligopeptide transport (GO:0006857), Cellular Component: membrane (GO:0016020), Molecular Function: transporter activity (GO:0005215)	Oligopeptide transporter (IPR000109), Major facilitator superfamily domain, general substrate transporter (IPR016196)	transport	transport.peptides and oligopeptides		peptide transporter PTR2, putative, expressed	PF00854	POT family	GO:0016020	0	0	0	0	0		-	-
Os.13008.1.S1_at	LOC_Os08g39850.1	Os08g0509100	0.00431569	5.41682	Lipoxygenase 8, chloroplast precursor, putative, expressed	Similar to Lipoxygenase, chloroplast precursor (EC 1.13.11.12).	Biological Process: oxidation-reduction process (GO:0055114), Molecular Function: iron ion binding (GO:0005506), Molecular Function: protein binding (GO:0005515), Molecular Function: lipoxygenase activity (GO:0016165), Molecular Function: oxidoreductase activity, acting on single donors with incorporation of molecular oxygen, incorporation of two atoms of oxygen (GO:0016702), Molecular Function: …	Lipoxygenase (IPR000907), Lipoxygenase, LH2 (IPR001024), Lipoxygenase, plant (IPR001246), Lipase/lipooxygenase, PLAT/LH2 (IPR008976), Lipoxygenase, C-terminal (IPR013819), Lipoxygenase, iron binding site (IPR020833), Lipoxygenase, conserved site (IPR020834)	hormone metabolism	hormone metabolism.jasmonate.synthesis-degradation.lipoxygenase		lipoxygenase, chloroplast precursor, putative, expressed	PF01477	PLAT/LH2 domain	GO:0005515	0	1.13.11.12	Linoleate 13S-lipoxygenase.	lipoxygenase [EC:1.13.11.12]	K00454		OsTET6	TETRASPANIN 6
Os.52791.1.S1_at	LOC_Os09g39960.1	Os09g0572900	2.57477e-05	5.3465	Dynamin-related protein 1C, putative, expressed	Similar to Dynamin-related protein 1E (Dynamin-like protein E) (Dynamin-like protein 4) (Dynamin-like protein DLP2).	Molecular Function: GTPase activity (GO:0003924), Molecular Function: GTP binding (GO:0005525)	Dynamin central domain (IPR000375), Dynamin, GTPase domain (IPR001401), Dynamin GTPase effector (IPR003130), Dynamin, GTPase region, conserved site (IPR019762), GTPase effector domain, GED (IPR020850), Dynamin (IPR022812)	misc	misc.dynamin		dynamin family protein, putative, expressed	PF02212	Dynamin GTPase effector domain	GO:0005525	0	0	0	0	0		Hsp90, OsHSP90.1	-
Os.30512.1.S1_at	LOC_Os01g43650.1	Os01g0626400	5.0549e-05	5.33751	OsWRKY11 - Superfamily of rice TFs having WRKY and zinc finger domains, expressed	DNA-binding protein WRKY2-like (WRKY transcription factor 11) (WRKY16).	Biological Process: regulation of transcription, DNA-dependent (GO:0006355), Molecular Function: sequence-specific DNA binding transcription factor activity (GO:0003700), Molecular Function: sequence-specific DNA binding (GO:0043565)	DNA-binding WRKY (IPR003657)	RNA	RNA.regulation of transcription.WRKY domain transcription factor family		WRKY11, expressed	PF03106	WRKY DNA -binding domain	GO:0043565	0	0	0	0	0		-	-
Os.32890.1.S1_at	LOC_Os11g47600.1	Os11g0702100	0.00131795	5.32957	Xylanase inhibitor protein 1 precursor, putative, expressed	Similar to Class III chitinase homologue (OsChib3H-h) (Fragment).	Biological Process: carbohydrate metabolic process (GO:0005975), Molecular Function: catalytic activity (GO:0003824), Molecular Function: hydrolase activity, hydrolyzing O-glycosyl compounds (GO:0004553), Molecular Function: cation binding (GO:0043169)	Glycoside hydrolase, family 18, catalytic domain (IPR001223), Glycoside hydrolase, subgroup, catalytic domain (IPR013781), Glycoside hydrolase, superfamily (IPR017853)	stress	stress.biotic		glycosyl hydrolase, putative, expressed	PF00704	Glycosyl hydrolases family 18	GO:0005975	0	3.2.1.14	Chitinase.	0	0		-	-
Os.53414.1.S1_at	LOC_Os03g17810.1	Os03g0287400	0.000102973	5.3251	LOB domain protein 11, putative, expressed	Similar to LOB domain protein 4.	0	Lateral organ boundaries, LOB (IPR004883)	RNA	RNA.regulation of transcription.AS2,Lateral Organ Boundaries Gene Family		DUF260 domain containing protein, putative, expressed	PF03195	Protein of unknown function DUF260	0	0	0	0	0	0		OsCPS4, CYC1, OsCYC1, OsCyc1, cpsl3, OsCPSL3, OsCPSsyn, OsCyc1/OsCPS4, OsTPS15	ENT-COPALYL DIPHOSPHATE SYNTHASE 4
Os.51295.1.S1_at	LOC_Os01g08300.1	Os01g0178300	9.76998e-05	5.32476	Expressed protein	Plasma membrane-localized small peptide, Aluminum tolerance	0	Cysteine-rich transmembrane CYSTM domain (IPR028144)	not assigned	not assigned.unknown		expressed protein	PF12734	Cysteine-rich TM module stress tolerance	0	0	0	0	0	0		0	P-450 99A3
Os.40007.1.S1_x_at	LOC_Os12g12080.1	None	0.00133976	5.30597	retrotransposon protein, putative, Ty3-gypsy subclass, expressed	0	0	0	not assigned	not assigned.no ontology		0	0	0	0	0	0	0	0	0		OsMAS, MAS1, OsMAS1, OsMAS/SDR110C-MS1, SDR110C-MS1	MOMILACTONE A SYNTHASE
Os.12703.1.S1_at	LOC_Os03g10090.1	Os03g0197100	0.000231993	5.29847	Polyol transporter protein 4, putative, expressed	Similar to Sugar transporter protein.	Biological Process: transport (GO:0006810), Biological Process: transmembrane transport (GO:0055085), Cellular Component: membrane (GO:0016020), Cellular Component: integral to membrane (GO:0016021), Molecular Function: transporter activity (GO:0005215), Molecular Function: transmembrane transporter activity (GO:0022857), Molecular Function: substrate-specific transmembrane transporter activity (…	Sugar/inositol transporter (IPR003663), General substrate transporter (IPR005828), Sugar transporter, conserved site (IPR005829), Major facilitator superfamily domain, general substrate transporter (IPR016196), Major facilitator superfamily domain (IPR020846)	transport	transport.sugars		transporter family protein, putative, expressed	PF00083	Sugar (and other) transporter	GO:0055085	0	0	0	0	0		OsKS4, KS4, KSL4, OsKSL4, DTS2, OsDTS2, OsTPS16	ENT-KAURENE SYNTHASE 4
Os.27138.1.S1_at	LOC_Os10g21590.1	Os10g0360100	9.32392e-06	5.29148	Carbohydrate transporter/ sugar porter, putative, expressed	Similar to Sugar transporter protein.	Biological Process: transport (GO:0006810), Biological Process: transmembrane transport (GO:0055085), Cellular Component: membrane (GO:0016020), Cellular Component: integral to membrane (GO:0016021), Molecular Function: transporter activity (GO:0005215), Molecular Function: transmembrane transporter activity (GO:0022857), Molecular Function: substrate-specific transmembrane transporter activity (…	Sugar/inositol transporter (IPR003663), General substrate transporter (IPR005828), Sugar transporter, conserved site (IPR005829), Major facilitator superfamily domain, general substrate transporter (IPR016196), Major facilitator superfamily domain (IPR020846)	transport	transport.sugars		transporter family protein, putative, expressed	PF00083	Sugar (and other) transporter	GO:0055085	0	0	0	0	0		CYP99A2	P-450 99A2
Os.16879.1.S1_at	LOC_Os06g20820.1	None	3.33516e-05	5.25842	Expressed protein	0	0	0	not assigned	not assigned.unknown		expressed protein	0	0	0	0	0	0	0	0		OsABCC9, OsMRP9	MULTIDRUG RESISTANCE-ASSOCIATED PROTEIN 9
OsAffx.31247.1.S1_at	LOC_Os11g31550.1	None	0.00224033	5.25768	BRASSINOSTEROID INSENSITIVE 1-associated receptor kinase 1 precursor, putative, expressed	0	0	0	signalling	signalling.receptor kinases.leucine rich repeat XI		BRASSINOSTEROID INSENSITIVE 1-associated receptor kinase 1 precursor, putative, expressed	PF08263	Leucine rich repeat N-terminal domain	GO:0005515	0	2.7.11.1	Non-specific serine/threonine protein kinase.	0	0		-	-
Os.1191.1.S1_at	LOC_Os03g04060.1	Os03g0132900	0.000251206	5.22208	Basic endochitinase C precursor, putative, expressed	Similar to Chitinase 11.	Biological Process: carbohydrate metabolic process (GO:0005975), Biological Process: chitin catabolic process (GO:0006032), Biological Process: cell wall macromolecule catabolic process (GO:0016998), Molecular Function: chitinase activity (GO:0004568)	Glycoside hydrolase, family 19, catalytic (IPR000726), Glycoside hydrolase, family 19 (IPR016283), Lysozyme-like domain (IPR023346)	stress	stress.biotic		CHIT16 - Chitinase family protein precursor, expressed	PF00182	Chitinase class I	GO:0016998	0	3.2.1.14	Chitinase.	0	0		-	-
Os.57191.1.S1_at	LOC_Os06g05470.1	Os06g0147300	0.000399408	5.16463	Expressed protein	Similar to cDNA clone:J023088C01, full insert sequence.	0	0	not assigned	not assigned.unknown		expressed protein	0	0	0	0	0	0	0	0		-	-
Os.25619.1.S1_at	LOC_Os05g36270.1	Os05g0438600	7.54844e-05	5.14192	Fructose-1,6-bisphosphatase, cytosolic, putative, expressed	Fructose-1,6-bisphosphatase class 1/Sedoheputulose-1,7-bisphosphatase domain containing protein.	Biological Process: carbohydrate metabolic process (GO:0005975), Molecular Function: phosphoric ester hydrolase activity (GO:0042578)	Fructose-1,6-bisphosphatase class 1/Sedoheputulose-1,7-bisphosphatase (IPR000146)	PS	PS.calvin cycle.FBPase		fructose-1,6-bisphosphatase, putative, expressed	PF00316	Fructose-1-6-bisphosphatase	GO:0042578	0	3.1.3.11	Fructose-bisphosphatase.	fructose-1,6-bisphosphatase I [EC:3.1.3.11]	K03841		OsJAZ11, OsJAZ5, OsTIFY9, JAZ11, JAZ11/TIFY9	TIFY GENE 9
OsAffx.7517.1.S1_x_at	LOC_Os12g07580.1	Os12g0174700	0.000165849	5.13123	Disease resistance response protein 206, putative, expressed	Similar to disease resistance response protein 206.	0	Plant disease resistance response protein (IPR004265)	stress	stress.biotic.PR-proteins		dirigent, putative, expressed	PF03018	Dirigent-like protein	0	0	0	0	0	0		OsEnS-64	-
Os.19861.1.S1_at	LOC_Os07g03730.1	Os07g0129300	0.000156106	5.11489	Pathogenesis-related protein 1 precursor, putative, expressed	Similar to PR1a protein.	Cellular Component: extracellular region (GO:0005576)	Allergen V5/Tpx-1-related (IPR001283), Ves allergen (IPR002413), CAP domain (IPR014044), Allergen V5/Tpx-1-related, conserved site (IPR018244)	stress	stress.biotic		SCP-like extracellular protein, expressed	PF00188	Cysteine-rich secretory protein family	0	0	0	0	pathogenesis-related protein 1	K13449		-	-
OsAffx.25004.1.S1_s_at	LOC_Os03g07226.1	Os03g0168500	7.0393e-05	5.11098	Thioredoxin-like 3, chloroplast precursor, putative, expressed	Hypothetical conserved gene.	Biological Process: glycerol ether metabolic process (GO:0006662), Biological Process: cell redox homeostasis (GO:0045454), Molecular Function: electron carrier activity (GO:0009055), Molecular Function: protein disulfide oxidoreductase activity (GO:0015035)	Thioredoxin (IPR005746), Thioredoxin-like fold (IPR012336), Thioredoxin domain (IPR013766)	redox	redox.thioredoxin		thioredoxin, putative, expressed	PF00085	Thioredoxin	GO:0045454	0	5.3.4.1	Protein disulfide-isomerase.	0	0		-	-
Os.46830.1.S1_at	NoHit	None	0.0158077	5.10513		0	0	0	not assigned	not assigned.no ontology		0	0	0	0	0	0	0	0	0		-	-
Os.35020.1.S1_at	LOC_Os11g03300.1	Os11g0126900	4.68545e-05	5.10425	NAC domain transcription factor, putative, expressed	NAC-domain protein, Drought tolerance	Biological Process: regulation of transcription, DNA-dependent (GO:0006355), Molecular Function: DNA binding (GO:0003677)	No apical meristem (NAM) protein (IPR003441)	RNA	RNA.regulation of transcription.NAC domain transcription factor family		NAC domain transcription factor, putative, expressed	PF02365	No apical meristem (NAM) protein	GO:0006355	0	0	0	0	0		-	-
Os.21318.1.S1_at	LOC_Os06g04510.1	Os06g0136600	0.000796879	5.10275	Enolase 1, putative, expressed	Similar to Enolase 1 (EC 4.2.1.11) (2-phosphoglycerate dehydratase 1) (2-phospho- D-glycerate hydro-lyase 1).	Biological Process: glycolysis (GO:0006096), Cellular Component: phosphopyruvate hydratase complex (GO:0000015), Molecular Function: magnesium ion binding (GO:0000287), Molecular Function: phosphopyruvate hydratase activity (GO:0004634)	Enolase (IPR000941), Enolase, conserved site (IPR020809), Enolase, C-terminal (IPR020810), Enolase, N-terminal (IPR020811)	glycolysis	glycolysis.cytosolic branch.enolase		enolase, putative, expressed	PF03952	Enolase, N-terminal domain	GO:0006096	0	4.2.1.11	Phosphopyruvate hydratase.	enolase [EC:4.2.1.11]	K01689		-	-
Os.21629.1.S1_at	LOC_Os09g39940.1	Os09g0572700	0.00218226	5.09651	Blue copper protein precursor, putative, expressed	Similar to Blue copper-binding protein.	0	Cupredoxin (IPR008972)	misc	misc.plastocyanin-like		plastocyanin-like domain containing protein, putative, expressed	PF02298	Plastocyanin-like domain	GO:0009055	0	0	0	0	0		-	-
Os.38984.1.S1_at	LOC_Os01g23580.1	Os01g0337500	0.00175608	5.09029	Pyrophosphate-energized vacuolar membrane proton pump, putative, expressed	Similar to H+-pyrophosphatase (Fragment).	Biological Process: proton transport (GO:0015992), Cellular Component: membrane (GO:0016020), Molecular Function: inorganic diphosphatase activity (GO:0004427), Molecular Function: hydrogen-translocating pyrophosphatase activity (GO:0009678)	Pyrophosphate-energised proton pump (IPR004131)	transport	transport.amino acids		inorganic H+ pyrophosphatase, putative, expressed	PF03030	Inorganic H+ pyrophosphatase	GO:0016020	0	3.6.1.1	Inorganic diphosphatase.	inorganic pyrophosphatase [EC:3.6.1.1]	K01507		-	-
Os.11039.1.S1_s_at	LOC_Os04g01740.1	Os04g0107900	0.0169816	5.08957	Heat shock protein 82, putative, expressed	Similar to Heat shock protein 82.	Biological Process: protein folding (GO:0006457), Biological Process: response to stress (GO:0006950), Molecular Function: ATP binding (GO:0005524), Molecular Function: unfolded protein binding (GO:0051082)	Heat shock protein Hsp90 (IPR001404)	stress	stress.abiotic.heat		heat shock protein, putative, expressed	PF02518	Histidine kinase-, DNA gyrase B-, and HSP90-like ATPase	GO:0051082	0	0	0	molecular chaperone HtpG	K04079		OsNADPH1, NADPH1	-
Os.6244.1.S1_at	LOC_Os03g13740.1	Os03g0240600	0.00114987	5.074	Immediate-early fungal elicitor protein CMPG1, putative, expressed	Zinc finger, RING/FYVE/PHD-type domain containing protein.	Biological Process: protein ubiquitination (GO:0016567), Cellular Component: ubiquitin ligase complex (GO:0000151), Molecular Function: ubiquitin-protein ligase activity (GO:0004842), Molecular Function: binding (GO:0005488)	U box domain (IPR003613), Armadillo-like helical (IPR011989), Zinc finger, RING/FYVE/PHD-type (IPR013083), Armadillo-type fold (IPR016024)	RNA	RNA.regulation of transcription.PHOR1		immediate-early fungal elicitor protein CMPG1, putative, expressed	PF04564	U-box domain	GO:0016567	0	6.3.2.19	Ubiquitin--protein ligase.	0	0		-	-
Os.40018.1.S1_at	LOC_Os05g45410.1	Os05g0530400	2.2188e-05	5.06849	Heat shock factor, putative, expressed	Heat stress transcription factor Spl7 (Heat shock transcription factor) (Heat shock factor RHSF10).	Biological Process: regulation of transcription, DNA-dependent (GO:0006355), Cellular Component: nucleus (GO:0005634), Molecular Function: sequence-specific DNA binding transcription factor activity (GO:0003700), Molecular Function: sequence-specific DNA binding (GO:0043565)	Heat shock factor (HSF)-type, DNA-binding (IPR000232), Winged helix-turn-helix transcription repressor DNA-binding (IPR011991)	stress	stress.abiotic.heat		HSF-type DNA-binding domain containing protein, expressed	PF00447	HSF-type DNA-binding	GO:0043565	0	0	0	heat shock transcription factor 1	K09414		OsPAL07, OsPAL, PAL07, OsPAL6, PAL1, OsPAL7, PAL7	-
OsAffx.19506.1.S1_at	LOC_Os12g05510.1	Os12g0150700	0.00105833	5.05743	Conserved hypothetical protein	Similar to Ser/Thr protein phosphatase family protein, expressed.	Molecular Function: acid phosphatase activity (GO:0003993), Molecular Function: metal ion binding (GO:0046872)	Purple acid phosphatase-like, N-terminal (IPR008963), Purple acid phosphatase, N-terminal (IPR015914), Alkaline phosphatase D-related (IPR018946)	misc	misc.acid and other phosphatases		expressed protein	PF00149	Calcineurin-like phosphoesterase	GO:0016787	0	3.1.3.2	Acid phosphatase.	0	0		-	-
Os.47959.1.S1_at	LOC_Os02g12090.1	Os02g0212500	5.2849e-05	5.00709	Hypothetical protein	Conserved hypothetical protein.	0	0	not assigned	not assigned.unknown		expressed protein	0	0	0	0	0	0	0	0		-	-
Os.5809.1.S1_s_at	LOC_Os11g46000.1	Os11g0687200	0.0038419	5.00107	Von Willebrand factor type A domain containing protein, expressed	Hypothetical conserved gene.	0	0	protein	protein.degradation.ubiquitin.E3.RING		von Willebrand factor type A domain containing protein, putative, expressed	PF13768	von Willebrand factor type A domain	0	0	0	0	0	0		-	-
Os.4618.1.S1_at	LOC_Os01g32670.1	Os01g0510200	0.000131506	4.99809	Expressed protein	Conserved hypothetical protein.	0	0	not assigned	not assigned.unknown		expressed protein	0	0	0	0	0	0	0	0		OsS3H, S3H	-
Os.9900.1.S1_at	LOC_Os06g38764.1	None	0.000133391	4.99687	Expressed protein	0	0	0	not assigned	not assigned.unknown		expressed protein	0	0	0	0	0	0	0	0		-	-
Os.2237.1.S1_at	LOC_Os07g48010.1	Os07g0677100	0.000564282	4.99515	OsPrx110 (peroxidase)	Peroxidase.	Biological Process: response to oxidative stress (GO:0006979), Biological Process: oxidation-reduction process (GO:0055114), Molecular Function: peroxidase activity (GO:0004601), Molecular Function: heme binding (GO:0020037)	Plant peroxidase (IPR000823), Haem peroxidase, plant/fungal/bacterial (IPR002016), Haem peroxidase (IPR010255), Peroxidases heam-ligand binding site (IPR019793), Peroxidase, active site (IPR019794)	misc	misc.peroxidases		peroxidase precursor, putative, expressed	PF00141	Peroxidase	GO:0055114	0	1.11.1.7	Peroxidase.	peroxidase [EC:1.11.1.7]	K00430		OsWAK53, OsWAK53a	WALL-ASSOCIATED KINASE GENE 53
OsAffx.28936.1.S1_at	LOC_Os07g46860.1	Os07g0663900	0.00159898	4.97067	Sex determination protein tasselseed-2, putative, expressed	Similar to Oxidoreductase, short chain dehydrogenase/reductase family protein, expressed.	Biological Process: metabolic process (GO:0008152), Molecular Function: nucleotide binding (GO:0000166), Molecular Function: oxidoreductase activity (GO:0016491)	Short-chain dehydrogenase/reductase SDR (IPR002198), Glucose/ribitol dehydrogenase (IPR002347), NAD(P)-binding domain (IPR016040), Polyketide synthase/Fatty acid synthase, KR (IPR020842)	misc	misc.short chain dehydrogenase/reductase (SDR)		sex determination protein tasselseed-2, putative, expressed	PF13561	Enoyl-(Acyl carrier protein) reductase	0	0	1.1.1.331	Secoisolariciresinol dehydrogenase.	0	0		AOX1b, OsAOX1b	ALTERNATIVE OXIDASE 1B
Os.55575.1.S1_at	LOC_Os05g02200.1	Os05g0112800	3.92666e-06	4.956	Protein kinase, putative, expressed	Protein of unknown function DUF26 domain containing protein.	0	Gnk2-homologous domain (IPR002902)	signalling	signalling.receptor kinases.DUF 26		cysteine-rich repeat secretory protein 55 precursor, putative, expressed	PF01657	Salt stress response/antifungal	0	0	0	0	0	0		UNP1	-
OsAffx.16847.1.S1_s_at	LOC_Os08g05970.1	Os08g0156000	0.000355161	4.93016	Expressed protein	Conserved hypothetical protein.	0	0	not assigned	not assigned.unknown		expressed protein	PF15054	Domain of unknown function (DUF4535)	0	0	0	0	0	0		-	-
Os.52616.1.A1_at	LOC_Os03g29410.1	Os03g0407900	0.00205552	4.92071	Protein kinase APK1B, chloroplast precursor, putative, expressed	Similar to Serine/threonine protein kinase-like.	Biological Process: protein phosphorylation (GO:0006468), Molecular Function: protein kinase activity (GO:0004672), Molecular Function: protein serine/threonine kinase activity (GO:0004674), Molecular Function: ATP binding (GO:0005524), Molecular Function: transferase activity, transferring phosphorus-containing groups (GO:0016772)	Protein kinase, catalytic domain (IPR000719), Serine-threonine/tyrosine-protein kinase (IPR001245), Serine/threonine-protein kinase, active site (IPR008271), Protein kinase-like domain (IPR011009)	protein	protein.postranslational modification.kinase.receptor like cytoplasmatic kinase VII		tyrosine protein kinase domain containing protein, putative, expressed	PF07714	Protein tyrosine kinase	GO:0006468	0	2.7.11.1	Non-specific serine/threonine protein kinase.	0	0		prx57	-
Os.55079.1.S1_at	NoHit	Os01g0373800	0.000708732	4.9076	Conserved hypothetical protein	Non-protein coding transcript.	0	0	not assigned	not assigned.no ontology		0	0	0	0	0	0	0	0	0		-	-
Os.51406.1.S1_at	LOC_Os08g07690.1	Os08g0173600	0.000825852	4.90476	Expressed protein	Conserved hypothetical protein.	0	0	not assigned	not assigned.unknown		expressed protein	0	0	0	0	0	0	0	0		-	-
Os.22086.1.S1_at	LOC_Os07g48020.1	Os07g0677200	0.000838344	4.81808	Peroxidase 2 precursor, putative, expressed	Peroxidase.	Biological Process: response to oxidative stress (GO:0006979), Biological Process: oxidation-reduction process (GO:0055114), Molecular Function: peroxidase activity (GO:0004601), Molecular Function: heme binding (GO:0020037)	Plant peroxidase (IPR000823), Haem peroxidase, plant/fungal/bacterial (IPR002016), Haem peroxidase (IPR010255), Peroxidases heam-ligand binding site (IPR019793), Peroxidase, active site (IPR019794)	misc	misc.peroxidases		peroxidase precursor, putative, expressed	PF00141	Peroxidase	GO:0055114	0	1.11.1.7	Peroxidase.	peroxidase [EC:1.11.1.7]	K00430		-	-
OsAffx.6337.1.S1_x_at	LOC_Os09g19970.1	Os09g0364400	0.0145076	4.81668	Expressed protein	Conserved hypothetical protein.	0	0	not assigned	not assigned.unknown		expressed protein	PF05553	Cotton fibre expressed protein	0	0	3.4.21.72	IgA-specific serine endopeptidase.	0	0		Os-AHT1, OsAHT1	AGMATINE HYDROXYCINNAMOYL TRANSFERASE 1
OsAffx.4743.1.S1_at	LOC_Os06g06730.1	Os06g0162600	0.00668764	4.81613	Similar to Ribosomal protein L11 methyltransferase (EC 2.1.1.-) (L11 Mtase).	Similar to Ribosomal protein L11 methyltransferase (EC 2.1.1.-) (L11 Mtase).	Biological Process: methylation (GO:0032259), Molecular Function: nucleic acid binding (GO:0003676), Molecular Function: methyltransferase activity (GO:0008168)	DNA methylase, N-6 adenine-specific, conserved site (IPR002052), Methyltransferase small (IPR007848)	RNA	RNA.regulation of transcription.putative transcription regulator		methyltransferase-like protein 5, putative, expressed	PF05175	Methyltransferase small domain	GO:0008168	0	0	0	0	0		OsCIN5, OsCIN6	-
Os.10982.1.S1_at	NoHit	Os02g0686700	0.000124679	4.80474		Protein of unknown function DUF581 family protein.	0	Protein of unknown function DUF581 (IPR007650)	not assigned	not assigned.no ontology		0	0	0	0	0	0	0	0	0		-	-
Os.22000.1.S1_at	LOC_Os06g51060.1	Os06g0726200	0.000235409	4.77559	Basic endochitinase 1 precursor, putative, expressed	Similar to Chitinase 1.	Biological Process: carbohydrate metabolic process (GO:0005975), Biological Process: chitin catabolic process (GO:0006032), Biological Process: cell wall macromolecule catabolic process (GO:0016998), Molecular Function: chitinase activity (GO:0004568), Molecular Function: chitin binding (GO:0008061)	Glycoside hydrolase, family 19, catalytic (IPR000726), Chitin-binding, type 1 (IPR001002), Glycoside hydrolase, family 19 (IPR016283), Chitin-binding, type 1, conserved site (IPR018371), Lysozyme-like domain (IPR023346)	stress	stress.biotic		CHIT8 - Chitinase family protein precursor, expressed	PF00187	Chitin recognition protein	GO:0008061	0	3.2.1.14	Chitinase.	chitinase [EC:3.2.1.14]	K01183		-	-
Os.48003.1.A1_at	LOC_Os01g47840.1	Os01g0668901	0.000298729	4.76919	S-locus-like receptor protein kinase, putative	Protein kinase, catalytic domain domain containing protein.	Biological Process: protein phosphorylation (GO:0006468), Biological Process: recognition of pollen (GO:0048544), Molecular Function: protein kinase activity (GO:0004672), Molecular Function: protein serine/threonine kinase activity (GO:0004674), Molecular Function: protein tyrosine kinase activity (GO:0004713), Molecular Function: protein binding (GO:0005515), Molecular Function: ATP binding (GO…	Protein kinase, catalytic domain (IPR000719), Epidermal growth factor-like, type 3 (IPR000742), S-locus glycoprotein (IPR000858), Bulb-type lectin domain (IPR001480), Serine/threonine-protein kinase, catalytic domain (IPR002290), Apple-like (IPR003609), Epidermal growth factor-like (IPR006210), Serine/threonine-protein kinase, active site (IPR008271), Protein kinase-like domain (IPR011009), PAN-2…	signalling	signalling.receptor kinases.DUF 26		S-locus-like receptor protein kinase, putative, expressed	PF08276	PAN-like domain	GO:0048544	0	2.7.11.1	Non-specific serine/threonine protein kinase.	0	0		STAR2	SENSITIVE TO ALUMINIUM RHIZOTOXICITY 2
Os.11335.3.S1_x_at	LOC_Os01g52260.1	Os01g0720700	0.0010343	4.76197	Serine acetyltransferase 3, mitochondrial precursor, putative, expressed	Similar to satase isoform I.	0	0	amino acid metabolism	amino acid metabolism.synthesis.serine-glycine-cysteine group.cysteine.SAT		serine acetyltransferase protein, putative, expressed	PF00132	Bacterial transferase hexapeptide (six repeats)	GO:0009001	0	2.3.1.30	Serine O-acetyltransferase.	serine O-acetyltransferase [EC:2.3.1.30]	K00640		-	-
Os.37710.1.S1_at	LOC_Os04g33310.1	Os04g0405900	2.72305e-05	4.73037	Expressed protein	Similar to OSIGBa0142C11.2 protein.	0	0	not assigned	not assigned.unknown		expressed protein	0	0	0	0	0	0	0	0		-	-
Os.32298.1.S1_at	LOC_Os03g08880.1	Os03g0187800	0.00034712	4.72592	ATPUP3, putative, expressed	Protein of unknown function DUF250 domain containing protein.	0	Domain of unknown function DUF250 (IPR004853)	transport	transport.nucleotides		purine permease, putative, expressed	PF16913	0	GO:0016021	0	0	0	0	0		-	-
Os.6672.1.S1_at	LOC_Os01g18080.1	Os01g0283300	0.0105643	4.7249	Tyrosine-protein phosphatase non-receptor type 23, putative, expressed	Conserved hypothetical protein.	0	0	not assigned	not assigned.no ontology		0	0	0	0	0	0	0	0	0		-	-
Os.15580.1.S1_at	LOC_Os03g42600.1	Os03g0624300	0.000205465	4.72396	Expressed protein	Conserved hypothetical protein.	0	0	not assigned	not assigned.unknown		expressed protein	0	0	0	0	0	0	0	0		OscytME2	-
Os.51606.1.S1_at	LOC_Os12g43870.1	None	0.000857857	4.71494	Hypothetical protein	0	0	0	not assigned	not assigned.unknown		expressed protein	0	0	0	0	0	0	0	0		ONAC085, ONAC85	NAC DOMAIN-CONTAINING PROTEIN 85
Os.47438.1.A1_at	LOC_Os10g38470.1	Os10g0528100	0.000901311	4.69071	OsGSTU12 (glutathione S-transferase)	Similar to Glutathione S-transferase GST 42 (EC 2.5.1.18) (Fragment).	Molecular Function: protein binding (GO:0005515)	Glutathione S-transferase, N-terminal (IPR004045), Glutathione S-transferase, C-terminal (IPR004046), Glutathione S-transferase, C-terminal-like (IPR010987), Thioredoxin-like fold (IPR012336), Glutathione S-transferase/chloride channel, C-terminal (IPR017933)	misc	misc.glutathione S transferases		glutathione S-transferase, putative, expressed	PF13410	Glutathione S-transferase, C-terminal domain	GO:0005515	0	2.5.1.18	Glutathione transferase.	glutathione S-transferase [EC:2.5.1.18]	K00799		-	-
OsAffx.11998.1.S1_s_at	LOC_Os02g12080.1	Os02g0212400	2.02539e-05	4.67034	Expressed protein	Conserved hypothetical protein.	0	0	not assigned	not assigned.unknown		expressed protein	0	0	0	0	0	0	0	0		-	-
Os.22058.1.S1_at	LOC_Os10g39680.1	Os10g0542900	0.000285389	4.62089	chitinase	Similar to chitinase.	Biological Process: carbohydrate metabolic process (GO:0005975), Biological Process: chitin catabolic process (GO:0006032), Biological Process: cell wall macromolecule catabolic process (GO:0016998), Molecular Function: chitinase activity (GO:0004568)	Glycoside hydrolase, family 19, catalytic (IPR000726), Glycoside hydrolase, family 19 (IPR016283), Lysozyme-like domain (IPR023346)	stress	stress.biotic		CHIT14 - Chitinase family protein precursor, expressed	PF00182	Chitinase class I	GO:0016998	0	3.2.1.14	Chitinase.	0	0		Os5bglu22, Os5Bglu22	BETA-GLUCOSIDASE 22
Os.12094.1.S1_a_at	LOC_Os02g33820.1	Os02g0543000	5.65782e-06	4.61884	OsASR1 (Abscisic stress ripening protein 3)	Abscisic stress ripening protein 1.	Biological Process: response to stress (GO:0006950)	ABA/WDS induced protein (IPR003496)	not assigned	not assigned.unknown		abscisic stress-ripening, putative, expressed	PF02496	ABA/WDS induced protein	GO:0006950	0	0	0	0	0		RH1	-
Os.23397.1.S1_at	LOC_Os08g37874.1	Os08g0485400	0.000515231	4.60012	Oxidoreductase, putative, expressed	Similar to Oxidoreductase.	Biological Process: metabolic process (GO:0008152), Biological Process: oxidation-reduction process (GO:0055114), Molecular Function: catalytic activity (GO:0003824), Molecular Function: nitronate monooxygenase activity (GO:0018580)	2-nitropropane dioxygenase, NPD (IPR004136), Aldolase-type TIM barrel (IPR013785)	misc	misc.misc2		2-nitropropane dioxygenase family, putative, expressed	PF01070	FMN-dependent dehydrogenase	GO:0016491	0	0	0	0	0		flo4, flo4-2, flo4-3, ppdk, OsPPDK, PPDK1, CPDK1, PPDKB, OsPPDKB, cyOsPPDKB, OsPBDK, PBDK, osppdkb	FLOURY ENDOSPERM 4
Os.18664.1.S1_x_at	LOC_Os01g71820.1	Os01g0946600	0.000310352	4.58413	Glucan endo-1,3-beta-glucosidase GV, putative, expressed	Conserved hypothetical protein.	0	0	misc	misc.beta 1,3 glucan hydrolases.glucan endo-1,3-beta-glucosidase		glycosyl hydrolases family 17, putative, expressed	PF00332	Glycosyl hydrolases family 17	GO:0005975	0	3.2.1.39	Glucan endo-1,3-beta-D-glucosidase.	0	0		-	-
OsAffx.15035.1.S1_at	LOC_Os05g40070.1	Os05g0478700	0.00137914	4.57537	Elicitor-induced DNA-binding protein, putative	Hypothetical conserved gene.	Biological Process: regulation of transcription, DNA-dependent (GO:0006355), Molecular Function: sequence-specific DNA binding transcription factor activity (GO:0003700), Molecular Function: sequence-specific DNA binding (GO:0043565)	DNA-binding WRKY (IPR003657)	RNA	RNA.regulation of transcription.WRKY domain transcription factor family		WRKY84, expressed	PF03106	WRKY DNA -binding domain	GO:0043565	0	0	0	0	0		-	-
OsAffx.11997.1.S1_at	LOC_Os02g12070.1	Os02g0212300	1.13646e-05	4.55202	Expressed protein	Conserved hypothetical protein.	0	0	not assigned	not assigned.unknown		expressed protein	0	0	0	0	0	0	0	0		-	-
Os.55623.1.S1_at	LOC_Os08g42570.1	Os08g0538200	0.00336895	4.53787	Expressed protein	Protein of unknown function DUF247, plant family protein.	0	Protein of unknown function DUF247, plant (IPR004158)	not assigned	not assigned.unknown		plant protein of unknown function domain containing protein, expressed	PF03140	Plant protein of unknown function	0	0	0	0	0	0		-	-
Os.30670.1.S1_at	LOC_Os07g22730.1	Os07g0410300	0.000486625	4.52703	Ethylene-responsive transcription factor 15, putative, expressed	Conserved hypothetical protein.	0	0	hormone metabolism	hormone metabolism.ethylene.signal transduction		AP2 domain containing protein, expressed	PF00847	AP2 domain	GO:0006355	0	0	0	0	0		OsWRKY84	WRKY GENE 84
Os.19740.1.S2_at	LOC_Os03g02874.1	None	0.000331185	4.52561	Retrotransposon protein, putative, Ty3-gypsy subclass, expressed	0	0	0	not assigned	not assigned.no ontology		0	0	0	0	0	0	0	0	0		-	-
OsAffx.29026.1.S1_at	LOC_Os08g04370.1	Os08g0138200	0.00524034	4.51707	Uclacyanin-2 precursor, putative	Similar to blue copper protein.	Molecular Function: copper ion binding (GO:0005507), Molecular Function: electron carrier activity (GO:0009055)	Blue (type 1) copper domain (IPR000923), Plastocyanin-like (IPR003245), Cupredoxin (IPR008972)	misc	misc.plastocyanin-like		plastocyanin-like domain containing protein, putative, expressed	PF02298	Plastocyanin-like domain	GO:0009055	0	0	0	0	0		spl7, HSFA4D, HSF10, HSF15, SP17, OsHsf-15, rHsf10, OsHsfA4d, HSfA4d, lrd13, HSF1	SPOTTED LEAF 7
Os.2617.2.S1_a_at	LOC_Os06g48810.1	Os06g0701700	0.000459577	4.51232	Cation transporter HKT1, putative, expressed	Ion transporter , Na+/K+ symport	Biological Process: cation transport (GO:0006812), Biological Process: transmembrane transport (GO:0055085), Molecular Function: cation transmembrane transporter activity (GO:0008324)	Cation transporter (IPR003445)	transport	transport.unspecified cations		OsHKT2;1 - Na+ transporter, expressed	PF02386	Cation transport protein	GO:0055085	0	0	0	0	0		-	-
Os.54355.1.S1_at	LOC_Os12g10870.1	Os12g0211500	0.00180122	4.49023	Verticillium wilt disease resistance protein, putative	Leucine-rich repeat, N-terminal domain containing protein.	Molecular Function: protein binding (GO:0005515)	Leucine-rich repeat (IPR001611), Leucine-rich repeat-containing N-terminal, type 2 (IPR013210)	signalling	signalling.receptor kinases.leucine rich repeat XI		verticillium wilt disease resistance protein, putative, expressed	PF08263	Leucine rich repeat N-terminal domain	GO:0005515	0	0	0	0	0		OsWRKY19	WRKY GENE 19
Os.11906.1.S1_at	LOC_Os01g50350.1	Os01g0698800	0.00934764	4.48583	Expressed protein	Conserved hypothetical protein.	0	0	not assigned	not assigned.unknown		expressed protein	0	0	0	0	0	0	0	0		-	-
Os.23183.1.S1_at	LOC_Os09g28160.1	Os09g0454600	0.000179916	4.47899	Phosphate carrier protein, mitochondrial precursor, putative, expressed	Similar to Mitochondrial phosphate transporter (Fragment).	0	Mitochondrial substrate/solute carrier (IPR018108), Mitochondrial carrier domain (IPR023395)	transport	transport.metabolite transporters at the mitochondrial membrane		phosphate carrier protein, mitochondrial precursor, putative, expressed	PF00153	Mitochondrial carrier protein	0	0	0	0	0	K15102		-	-
Os.1479.1.S1_at	LOC_Os07g48980.1	Os07g0689600	0.000218947	4.47051	OsNAS3 (Nicotianamine synthase 3)	Nicotianamine synthase 3 (EC 2.5.1.43) (S-adenosyl-L-methionine:S- adenosyl-L-methionine:S-adenosyl-methionine 3-amino-3- carboxypropyltransferase 3) (OsNAS3).	Biological Process: nicotianamine biosynthetic process (GO:0030418), Molecular Function: nicotianamine synthase activity (GO:0030410)	Nicotianamine synthase (IPR004298)	metal handling	metal handling.binding, chelation and storage		nicotianamine synthase, putative, expressed	PF03059	Nicotianamine synthase protein	GO:0030418	0	2.5.1.43	Nicotianamine synthase.	nicotianamine synthase [EC:2.5.1.43]	K05953		-	-
Os.18664.1.S1_a_at	LOC_Os01g71810.1	Os01g0946500	0.000678262	4.46891	Glucan endo-1,3-beta-glucosidase GV, putative, expressed	Similar to Glucan endo-1,3-beta-glucosidase GV (EC 3.2.1.39) ((1->3)-beta-glucan endohydrolase GV) ((1->3)-beta-glucanase isoenzyme GV) (Beta-1,3- endoglucanase GV).	Biological Process: carbohydrate metabolic process (GO:0005975), Molecular Function: catalytic activity (GO:0003824), Molecular Function: hydrolase activity, hydrolyzing O-glycosyl compounds (GO:0004553), Molecular Function: cation binding (GO:0043169)	Glycoside hydrolase, family 17 (IPR000490), Glycoside hydrolase, subgroup, catalytic domain (IPR013781), Glycoside hydrolase, superfamily (IPR017853)	misc	misc.beta 1,3 glucan hydrolases.glucan endo-1,3-beta-glucosidase		glycosyl hydrolases family 17, putative, expressed	PF00332	Glycosyl hydrolases family 17	GO:0005975	0	3.2.1.39	Glucan endo-1,3-beta-D-glucosidase.	0	0		OsCDT2	CADMIUM TOLERANT 2
Os.3415.1.S1_s_at	LOC_Os10g39680.1	Os10g0542900	0.00270112	4.46689	Acidic endochitinase Q precursor, putative, expressed	Similar to chitinase.	Biological Process: carbohydrate metabolic process (GO:0005975), Biological Process: chitin catabolic process (GO:0006032), Biological Process: cell wall macromolecule catabolic process (GO:0016998), Molecular Function: chitinase activity (GO:0004568)	Glycoside hydrolase, family 19, catalytic (IPR000726), Glycoside hydrolase, family 19 (IPR016283), Lysozyme-like domain (IPR023346)	stress	stress.biotic		CHIT14 - Chitinase family protein precursor, expressed	PF00182	Chitinase class I	GO:0016998	0	3.2.1.14	Chitinase.	0	0		-	-
Os.10579.1.S1_at	LOC_Os08g02700.1	Os08g0120600	0.000192735	4.44237	Fructose-bisphosphate aldolase cytoplasmic isozyme, putative, expressed	Similar to Fructose-bisphosphate aldolase, cytoplasmic isozyme (EC 4.1.2.13).	Biological Process: glycolysis (GO:0006096), Biological Process: metabolic process (GO:0008152), Molecular Function: catalytic activity (GO:0003824), Molecular Function: fructose-bisphosphate aldolase activity (GO:0004332)	Fructose-bisphosphate aldolase, class-I (IPR000741), Aldolase-type TIM barrel (IPR013785)	PS	PS.calvin cycle.aldolase		fructose-bisphospate aldolase isozyme, putative, expressed	PF00274	Fructose-bisphosphate aldolase class-I	GO:0006096	0	4.1.2.13	Fructose-bisphosphate aldolase.	fructose-bisphosphate aldolase, class I [EC:4.1.2.13]	K01623		-	-
Os.8771.1.S2_x_at	LOC_Os12g36490.1	Os12g0551200	0.000965597	4.41991	Expressed protein	Armadillo-like helical domain containing protein.	Molecular Function: binding (GO:0005488)	Armadillo-like helical (IPR011989)	not assigned	not assigned.unknown		expressed protein	0	0	0	0	0	0	0	0		-	-
Os.56075.1.S1_at	LOC_Os03g03520.1	Os03g0126900	0.000810729	4.4055	Conserved hypothetical protein	Conserved hypothetical protein.	0	0	not assigned	not assigned.unknown		expressed protein	PF16594	0	0	0	0	0	0	0		-	-
Os.47761.1.S1_at	LOC_Os03g13300.1	Os03g0236200	0.00421939	4.39823	Glutamate decarboxylase, putative, expressed	Similar to Glutamate decarboxylase isozyme 3 (EC 4.1.1.15).	Biological Process: glutamate metabolic process (GO:0006536), Biological Process: carboxylic acid metabolic process (GO:0019752), Molecular Function: catalytic activity (GO:0003824), Molecular Function: glutamate decarboxylase activity (GO:0004351), Molecular Function: carboxy-lyase activity (GO:0016831), Molecular Function: pyridoxal phosphate binding (GO:0030170)	Pyridoxal phosphate-dependent decarboxylase (IPR002129), Glutamate decarboxylase (IPR010107), Pyridoxal phosphate-dependent transferase, major region, subdomain 1 (IPR015421), Pyridoxal phosphate-dependent transferase, major domain (IPR015424)	amino acid metabolism	amino acid metabolism.synthesis.central amino acid metabolism.GABA.Glutamate decarboxylase		glutamate decarboxylase, putative, expressed	PF00282	Pyridoxal-dependent decarboxylase conserved domain	GO:0030170	0	4.1.1.15	Glutamate decarboxylase.	glutamate decarboxylase [EC:4.1.1.15]	K01580		-	-
OsAffx.20681.1.S1_at	LOC_Os06g10750.1	Os06g0210000	0.0070667	4.39724	Nodulin protein, putative, expressed	Protein of unknown function DUF6 domain containing protein.	Cellular Component: membrane (GO:0016020)	Drug/metabolite transporter (IPR000620)	development	development.unspecified		integral membrane protein DUF6 containing protein, expressed	PF00892	EamA-like transporter family	GO:0016021	0	0	0	0	0		OsPOP13, POP13	-
Os.4901.1.S1_at	LOC_Os01g49160.1	Os01g0685400	0.00178056	4.3755	Myb-like DNA-binding domain containing protein, expressed	Homeodomain-like domain containing protein.	Biological Process: regulation of transcription, DNA-dependent (GO:0006355), Molecular Function: DNA binding (GO:0003677), Molecular Function: protein binding (GO:0005515)	Homeodomain-like (IPR009057), Homeodomain-related (IPR012287), Myb, DNA-binding (IPR014778), Myb transcription factor (IPR015495), Transcription regulator HTH, Myb-type, DNA-binding (IPR017930)	RNA	RNA.regulation of transcription.MYB domain transcription factor family		MYB family transcription factor, putative, expressed	PF00249	Myb-like DNA-binding domain	0	0	0	0	myb proto-oncogene protein, plant	K09422		OsOPR4, OsOPR10, OsOPR06-3	12-OXOPHYTODIENOATE REDUCTASE 4
Os.48028.1.S1_x_at	LOC_Os10g35500.1	Os10g0498100	0.00879662	4.3752	Epoxide hydrolase, putative, expressed	Alpha/beta hydrolase fold-1 domain containing protein.	Molecular Function: catalytic activity (GO:0003824)	Alpha/beta hydrolase fold-1 (IPR000073), Epoxide hydrolase-like (IPR000639)	misc	misc.misc2		epoxide hydrolase, putative, expressed	0	0	0	0	0	0	0	0		-	-
OsAffx.24812.1.S1_s_at	LOC_Os02g50460.1	Os02g0738200	0.000365757	4.35803	Immediate-early fungal elicitor protein CMPG1, putative, expressed	Zinc finger, RING/FYVE/PHD-type domain containing protein.	Biological Process: protein ubiquitination (GO:0016567), Cellular Component: ubiquitin ligase complex (GO:0000151), Molecular Function: ubiquitin-protein ligase activity (GO:0004842), Molecular Function: binding (GO:0005488)	U box domain (IPR003613), Armadillo-like helical (IPR011989), Zinc finger, RING/FYVE/PHD-type (IPR013083), Armadillo-type fold (IPR016024)	RNA	RNA.regulation of transcription.PHOR1		immediate-early fungal elicitor protein CMPG1, putative, expressed	PF04564	U-box domain	GO:0016567	0	6.3.2.19	Ubiquitin--protein ligase.	0	0		-	-
Os.39973.1.S1_s_at	LOC_Os03g60580.1	Os03g0820500	0.00242884	4.35701	Actin-depolymerizing factor 4, putative, expressed	Similar to WCOR719.	Cellular Component: intracellular (GO:0005622), Molecular Function: actin binding (GO:0003779)	Actin-binding, cofilin/tropomyosin type (IPR002108)	cell	cell.organisation		actin-depolymerizing factor, putative, expressed	PF00241	Cofilin/tropomyosin-type actin-binding protein	GO:0005622	0	0	0	cofilin	K05765		-	-
Os.13051.1.S1_at	LOC_Os12g04980.1	Os12g0143800	7.427e-05	4.35424	Meiotic recombination protein DMC1, putative, expressed	Meiosis-specific DNA recombinase, Synaptonemal complex (SC) assembly	Biological Process: DNA metabolic process (GO:0006259), Biological Process: DNA repair (GO:0006281), Biological Process: reciprocal meiotic recombination (GO:0007131), Molecular Function: nucleotide binding (GO:0000166), Molecular Function: DNA binding (GO:0003677), Molecular Function: ATP binding (GO:0005524), Molecular Function: DNA-dependent ATPase activity (GO:0008094), Cellular Component: nu…	DNA recombination and repair protein, RecA-like (IPR016467), Meiotic recombinase Dmc1 (IPR011940), DNA repair Rad51/transcription factor NusA, alpha-helical (IPR010995), DNA recombination and repair protein Rad51, C-terminal (IPR013632), DNA recombination and repair protein RecA-like, ATP-binding domain (IPR020588), P-loop containing nucleoside triphosphate hydrolase (IPR027417), DNA recombinatio…	DNA	DNA.repair		DNA repair protein Rad51, putative, expressed	PF08423	Rad51	0	0	3.6.1.8	ATP diphosphatase.	meiotic recombination protein DMC1	K10872		-	-
Os.38152.1.S1_x_at	LOC_Os10g42780.1	Os10g0578800	0.00178907	4.33189	LrgB-like family protein, expressed	Similar to LrgB-like family protein, expressed.	0	0	not assigned	not assigned.no ontology		lrgB-like family protein, expressed	PF04172	LrgB-like family	0	0	0	0	0	0		-	-
Os.12096.3.S1_a_at	LOC_Os12g01530.1	Os12g0106000	2.47644e-05	4.32884	OsFER2 (rice ferritin 2)	Similar to Ferritin 1, chloroplast precursor (EC 1.16.3.1) (ZmFer1).	Biological Process: iron ion transport (GO:0006826), Biological Process: cellular iron ion homeostasis (GO:0006879), Biological Process: oxidation-reduction process (GO:0055114), Molecular Function: binding (GO:0005488), Molecular Function: ferric iron binding (GO:0008199), Molecular Function: oxidoreductase activity (GO:0016491), Molecular Function: transition metal ion binding (GO:0046914)	Ferritin (IPR001519), Ferritin/DPS protein domain (IPR008331), Ferritin-like (IPR009040), Ferritin/ribonucleotide reductase-like (IPR009078), Ferritin-related (IPR012347), Ferritin, conserved site (IPR014034)	metal handling	metal handling.binding, chelation and storage		ferritin-1, chloroplast precursor, putative, expressed	PF00210	Ferritin-like domain	GO:0008199	0	1.16.3.1	Ferroxidase.	ferritin heavy chain [EC:1.16.3.1]	K00522		-	-
Os.30528.1.S1_at	LOC_Os08g31860.1	Os08g0412800	0.0011298	4.30323	Expressed protein	Protein of unknown function DUF1262 family protein.	0	Protein of unknown function DUF1262 (IPR010683)	not assigned	not assigned.unknown		expressed protein	PF06880	Protein of unknown function (DUF1262)	0	0	0	0	0	0		-	-
Os.17180.1.S1_at	LOC_Os08g43390.1	Os08g0547300	0.00256088	4.3001	Cytochrome P450 78A3, putative, expressed	Similar to Cytochrome P450 78A1 (EC 1.14.-.-) (CYPLXXVIII).	Biological Process: oxidation-reduction process (GO:0055114), Molecular Function: iron ion binding (GO:0005506), Molecular Function: electron carrier activity (GO:0009055), Molecular Function: oxidoreductase activity, acting on paired donors, with incorporation or reduction of molecular oxygen (GO:0016705), Molecular Function: heme binding (GO:0020037)	Cytochrome P450 (IPR001128), Cytochrome P450, E-class, group I (IPR002401), Cytochrome P450, conserved site (IPR017972)	misc	misc.cytochrome P450		cytochrome P450, putative, expressed	PF00067	Cytochrome P450	GO:0055114	0	1.14.13.21	Flavonoid 3'-monooxygenase.	0	0		FDH2, OsFDH2	-
Os.6288.1.S1_at	LOC_Os08g31850.1	Os08g0412700	0.000244261	4.28717	Expressed protein	Protein of unknown function DUF1262 family protein.	0	Protein of unknown function DUF1262 (IPR010683)	not assigned	not assigned.unknown		expressed protein	PF06880	Protein of unknown function (DUF1262)	0	0	0	0	0	0		bphi008a, BpHi008A, OsRALF-22, OsRALF22, RALF-22, RALF22	-
Os.11800.1.S1_at	LOC_Os01g50100.1	Os01g0695800	0.000939993	4.26779	Multidrug resistance protein 4, putative, expressed	Similar to MDR-like ABC transporter.	Molecular Function: nucleotide binding (GO:0000166), Molecular Function: ATP binding (GO:0005524), Molecular Function: ATPase activity (GO:0016887), Molecular Function: nucleoside-triphosphatase activity (GO:0017111)	ABC transporter-like (IPR003439), ATPase, AAA+ type, core (IPR003593), ABC transporter, conserved site (IPR017871)	transport	transport.ABC transporters and multidrug resistance systems		ABC transporter, ATP-binding protein, putative, expressed	PF00005	ABC transporter	GO:0016887	0	3.6.3.44	Xenobiotic-transporting ATPase.	0	0		-	-
Os.10682.1.S1_at	LOC_Os08g05960.1	Os08g0155900	0.00274736	4.2665	Expressed protein	Similar to Pathogen-induced defense-responsive protein.	0	0	not assigned	not assigned.unknown		expressed protein	0	0	0	0	0	0	0	0		-	-
Os.53014.1.S1_at	LOC_Os06g47640.1	Os06g0691600	0.000183166	4.26646	Polcalcin Jun o 2, putative, expressed	EF-Hand type domain containing protein.	Molecular Function: calcium ion binding (GO:0005509)	Calcium-binding EF-hand (IPR002048), EF-hand-like domain (IPR011992), EF-Hand 1, calcium-binding site (IPR018247), EF-hand (IPR018248), EF-HAND 2 (IPR018249)	signalling	signalling.calcium		OsCML29 - Calmodulin-related calcium sensor protein, expressed	PF13499	EF-hand domain pair	0	0	0	0	0	0		OsKO4, OsKOL4, KOS1, CYP701A8, OsKO2	ENT-KAURENE OXIDASE 4
OsAffx.30721.2.S1_x_at	LOC_Os10g39320.1	Os10g0538500	0.000391802	4.26248	Chloroplast nucleoid DNA binding protein, putative	0	0	0	RNA	RNA.regulation of transcription.unclassified		aspartic proteinase nepenthesin precursor, putative, expressed	PF14543	Xylanase inhibitor N-terminal	GO:0006508	0	3.4.23.12	Nepenthesin.	0	0		-	-
Os.9997.1.S1_x_at	LOC_Os12g22970.1	Os12g0418600	0.000801843	4.26166		Hypothetical conserved gene.	0	0	not assigned	not assigned.unknown		expressed protein	0	0	0	0	0	0	0	0		OsABCA2, OsISC27	ABC TRANSPORTER A FAMILY MEMBER 2
Os.2612.1.S1_at	LOC_Os10g38495.1	None	0.00360698	4.25474	OsGSTU4 (glutathione S-transferase)	0	0	0	not assigned	not assigned.no ontology		0	0	0	0	0	0	0	0	0		-	-
Os.57170.1.S1_at	LOC_Os03g41130.1	Os03g0608000	0.00418592	4.23907	Expressed protein	Hypothetical protein.	0	0	not assigned	not assigned.unknown		expressed protein	0	0	0	0	0	0	0	0		-	-
Os.23207.1.S1_at	LOC_Os08g04340.1	Os08g0137800	0.000896138	4.21346	Blue copper protein precursor, putative, expressed	Cupredoxin domain containing protein.	Molecular Function: copper ion binding (GO:0005507), Molecular Function: electron carrier activity (GO:0009055)	Plastocyanin-like (IPR003245), Cupredoxin (IPR008972)	misc	misc.plastocyanin-like		plastocyanin-like domain containing protein, putative, expressed	PF02298	Plastocyanin-like domain	GO:0009055	0	0	0	0	0		DHFR	-
Os.55597.1.S1_at	LOC_Os05g49620.1	Os05g0571200	7.02211e-05	4.21246	OsWRKY19 - Superfamily of rice TFs having WRKY and zinc finger domains, expressed	Similar to WRKY transcription factor 19.	Biological Process: regulation of transcription, DNA-dependent (GO:0006355), Molecular Function: sequence-specific DNA binding transcription factor activity (GO:0003700), Molecular Function: sequence-specific DNA binding (GO:0043565)	DNA-binding WRKY (IPR003657)	RNA	RNA.regulation of transcription.WRKY domain transcription factor family		WRKY19, expressed	PF03106	WRKY DNA -binding domain	GO:0043565	0	0	0	0	0		-	-
Os.11775.1.S2_at	LOC_Os01g53920.1	Os01g0742400	0.00133553	4.19749	Receptor-like protein kinase 5 precursor, putative, expressed	Hypothetical conserved gene.	Biological Process: protein phosphorylation (GO:0006468), Molecular Function: protein kinase activity (GO:0004672), Molecular Function: protein serine/threonine kinase activity (GO:0004674), Molecular Function: protein binding (GO:0005515), Molecular Function: ATP binding (GO:0005524), Molecular Function: transferase activity, transferring phosphorus-containing groups (GO:0016772)	Protein kinase, catalytic domain (IPR000719), Leucine-rich repeat (IPR001611), Serine/threonine-protein kinase, active site (IPR008271), Protein kinase-like domain (IPR011009), Leucine-rich repeat-containing N-terminal, type 2 (IPR013210), Protein kinase, ATP binding site (IPR017441), Serine/threonine-protein kinase-like domain (IPR017442)	signalling	signalling.receptor kinases.leucine rich repeat XI		receptor-like protein kinase 5 precursor, putative, expressed	PF08263	Leucine rich repeat N-terminal domain	GO:0006468	0	2.7.11.1	Non-specific serine/threonine protein kinase.	0	0		OsCML29	CALMODULIN-LIKE PROTEIN 29
Os.7278.1.S1_at	LOC_Os04g03802.1	None	0.00479953	4.19075	Peptidase/ subtilase, putative, expressed	0	0	0	not assigned	not assigned.no ontology		0	0	0	0	0	0	0	0	0		prx93	-
Os.6389.1.S1_at	LOC_Os01g06310.1	Os01g0155800	0.0118334	4.19058	Glycine-rich cell wall structural protein precursor, putative, expressed	Conserved hypothetical protein.	0	0	not assigned	not assigned.unknown		glycine-rich cell wall structural protein precursor, putative, expressed	0	0	0	0	0	0	0	0		OsHKT1, OsHKT2;1, Ni (Nipponbare)-OsHKT1, Po (Pokkali)-HKT1, OsHKT1;1	HIGH-AFFINITY K+ TRANSPORTER 1
Os.54463.1.S1_at	LOC_Os05g48680.1	Os05g0560500	0.000354694	4.18782	Expressed protein	Conserved hypothetical protein.	0	0	not assigned	not assigned.unknown		expressed protein	0	0	0	0	0	0	0	0		OsGELP89	GDSL ESTERASE/LIPASE PROTEIN 89
Os.6075.1.S2_at	LOC_Os04g06520.1	Os04g0149400	0.0019007	4.18687	Expressed protein	Conserved hypothetical protein.	0	0	not assigned	not assigned.unknown		expressed protein	0	0	0	0	0	0	0	0		Cht1*(Chi1), Ch16, Cht1, CHT-1, CH16, RC24, OsChia1a, OsChia1, Chi1, Cht1*, Chi-1, Cht-1, Cht1, RCC1	CHITINASE 1
Os.55628.1.S1_at	LOC_Os04g53606.1	Os04g0627900	0.000435364	4.18489	Expressed protein	Translation initiation factor SUI1 domain containing protein.	Biological Process: translational initiation (GO:0006413), Molecular Function: translation initiation factor activity (GO:0003743)	Translation initiation factor SUI1 (IPR001950)	not assigned	not assigned.unknown		expressed protein	0	0	0	0	0	0	0	0		-	-
Os.53753.1.S1_at	LOC_Os05g25430.1	Os05g0318600	3.80246e-05	4.16091	Protein kinase, putative, expressed	Similar to FERONIA receptor-like kinase.	Biological Process: protein phosphorylation (GO:0006468), Molecular Function: protein kinase activity (GO:0004672), Molecular Function: ATP binding (GO:0005524), Molecular Function: transferase activity, transferring phosphorus-containing groups (GO:0016772)	Protein kinase, catalytic domain (IPR000719), Serine-threonine/tyrosine-protein kinase (IPR001245), Protein kinase-like domain (IPR011009), Protein kinase, ATP binding site (IPR017441), Malectin-like carbohydrate-binding domain (IPR024788)	signalling	signalling.receptor kinases.Catharanthus roseus-like RLK1		receptor-like protein kinase At3g46290 precursor, putative, expressed	PF07714	Protein tyrosine kinase	GO:0006468	0	2.7.11.1	Non-specific serine/threonine protein kinase.	0	0		OsPSK4, Psk4	PHYTOSULFOKINE 4
OsAffx.2707.1.S1_at	LOC_Os02g21300.1	Os02g0318100	0.00315966	4.16033	Transposon protein, putative, unclassified, expressed	Similar to Alternative oxidase.	Biological Process: respiratory gaseous exchange (GO:0007585), Biological Process: oxidation-reduction process (GO:0055114), Cellular Component: mitochondrial envelope (GO:0005740)	Alternative oxidase (IPR002680)	not assigned	not assigned.no ontology		0	0	0	0	0	0	0	0	0		OsPR1, OsPR1a, PR1a, PR1	-
Os.21634.1.S1_at	LOC_Os01g55240.1	Os01g0757200	0.000494744	4.1504	Gibberellin 2-beta-dioxygenase, putative, expressed	GA 2-oxidase3, GA metabolism	Biological Process: oxidation-reduction process (GO:0055114), Molecular Function: oxidoreductase activity (GO:0016491), Molecular Function: oxidoreductase activity, acting on paired donors, with incorporation or reduction of molecular oxygen, 2-oxoglutarate as one donor, and incorporation of one atom each of oxygen into both donors (GO:0016706)	Oxoglutarate/iron-dependent oxygenase (IPR005123)	hormone metabolism	hormone metabolism.ethylene.synthesis-degradation		gibberellin 2-beta-dioxygenase, putative, expressed	PF14226	non-haem dioxygenase in morphine synthesis N-terminal	GO:0055114	0	1.14.11.13	Gibberellin 2-beta-dioxygenase.	gibberellin 2-oxidase [EC:1.14.11.13]	K04125		-	-
Os.20982.1.S1_at	LOC_Os11g45400.1	Os11g0679700	0.000850854	4.13564	Glycerol-3-phosphate acyltransferase 1, putative, expressed	Phospholipid/glycerol acyltransferase domain containing protein.	Biological Process: metabolic process (GO:0008152), Molecular Function: transferase activity, transferring acyl groups (GO:0016746)	Phospholipid/glycerol acyltransferase (IPR002123)	lipid metabolism	lipid metabolism.Phospholipid synthesis		glycerol-3-phosphate acyltransferase, putative, expressed	PF01553	Acyltransferase	GO:0016746	0	2.3.1.15	Glycerol-3-phosphate 1-O-acyltransferase.	glycerol-3-phosphate acyltransferase [EC:2.3.1.15]	K13508		OsCIPK23, Os-CIPK23	CALCINEURIN B-LIKE PROTEIN-INTERACTING PROTEIN KINASE 23
Os.51864.1.S1_at	LOC_Os05g05110.1	Os05g0143000	0.00254949	4.13161	Expressed protein	Conserved hypothetical protein.	0	0	not assigned	not assigned.unknown		expressed protein	0	0	0	0	0	0	0	0		OsCDAP1, GID1L2	-
OsAffx.30783.1.S1_at	LOC_Os11g02530.1	Os11g0117500	0.00331211	4.13084	WRKY transcription factor 62, putative, expressed	DNA-binding WRKY domain containing protein.	Biological Process: regulation of transcription, DNA-dependent (GO:0006355), Molecular Function: sequence-specific DNA binding transcription factor activity (GO:0003700), Molecular Function: sequence-specific DNA binding (GO:0043565)	DNA-binding WRKY (IPR003657)	RNA	RNA.regulation of transcription.WRKY domain transcription factor family		WRKY40, expressed	PF03106	WRKY DNA -binding domain	GO:0043565	0	0	0	0	0		OsDXS, OsDXS3, dxs3	1-DEOXY-D-XYLULOSE 5-PHOSPHATE SYNTHASE 3
Os.7551.1.S1_at	LOC_Os01g71474.1	Os01g0942300	0.000123903	4.12498	Lichenase-2 precursor, putative, expressed	Similar to Beta glucanase precursor (EC 3.2.1.73) (Fragment).	Biological Process: carbohydrate metabolic process (GO:0005975), Molecular Function: catalytic activity (GO:0003824), Molecular Function: hydrolase activity, hydrolyzing O-glycosyl compounds (GO:0004553), Molecular Function: cation binding (GO:0043169)	Glycoside hydrolase, family 17 (IPR000490), Glycoside hydrolase, subgroup, catalytic domain (IPR013781), Glycoside hydrolase, superfamily (IPR017853)	misc	misc.beta 1,3 glucan hydrolases.glucan endo-1,3-beta-glucosidase		glycosyl hydrolases family 17, putative, expressed	PF00332	Glycosyl hydrolases family 17	GO:0005975	0	3.2.1.73	Licheninase.	0	0		OsTRXh5, OsTrx24, Os4, OsTrxh4	THIOREDOXIN H-TYPE 5
Os.11914.1.S1_at	LOC_Os06g11240.1	Os06g0215900	0.00266214	4.12256	12-oxophytodienoate reductase 2, putative, expressed	Similar to Oxo-phytodienoic acid reductase.	Biological Process: metabolic process (GO:0008152), Biological Process: oxidation-reduction process (GO:0055114), Molecular Function: catalytic activity (GO:0003824), Molecular Function: FMN binding (GO:0010181), Molecular Function: oxidoreductase activity (GO:0016491)	NADH:flavin oxidoreductase/NADH oxidase, N-terminal (IPR001155), Aldolase-type TIM barrel (IPR013785)	hormone metabolism	hormone metabolism.jasmonate.synthesis-degradation.12-Oxo-PDA-reductase		12-oxophytodienoate reductase, putative, expressed	PF00724	NADH:flavin oxidoreductase / NADH oxidase family	GO:0055114	0	1.3.1.42	12-oxophytodienoate reductase.	12-oxophytodienoic acid reductase [EC:1.3.1.42]	K05894		-	-
Os.44475.1.S1_at	LOC_Os07g37730.1	Os07g0564500	0.00111901	4.09863	Rotenone-insensitive NADH-ubiquinone oxidoreductase, mitochondrial precursor, putative, expressed	Pyridine nucleotide-disulphide oxidoreductase, NAD-binding region domain containing protein.	Biological Process: oxidation-reduction process (GO:0055114), Molecular Function: oxidoreductase activity (GO:0016491), Molecular Function: flavin adenine dinucleotide binding (GO:0050660)	Pyridine nucleotide-disulphide oxidoreductase, NAD-binding domain (IPR001327), Pyridine nucleotide-disulphide oxidoreductase, FAD/NAD(P)-binding domain (IPR023753)	mitochondrial electron transport / ATP synthesis	mitochondrial electron transport / ATP synthesis.NADH-DH.type II.internal matrix		NADH-ubiquinone oxidoreductase, mitochondrial precursor, putative, expressed	PF00070	Pyridine nucleotide-disulphide oxidoreductase	GO:0055114	0	1.6.5.9	NADH:ubiquinone reductase (non-electrogenic).	0	K17871		OsNAC3, NAC67, ONAC067, OnNAC3*, OsNAC3/ONAC067	NAC DOMAIN-CONTAINING PROTEIN 3
Os.14187.1.S1_at	LOC_Os06g29220.1	Os06g0486900	0.014578	4.08259	Formate dehydrogenase 1, mitochondrial precursor, putative, expressed	Similar to Formate dehydrogenase, mitochondrial precursor (EC 1.2.1.2) (NAD- dependent formate dehydrogenase) (FDH).	Biological Process: metabolic process (GO:0008152), Biological Process: oxidation-reduction process (GO:0055114), Molecular Function: nucleotide binding (GO:0000166), Molecular Function: oxidoreductase activity, acting on the CH-OH group of donors, NAD or NADP as acceptor (GO:0016616), Molecular Function: cofactor binding (GO:0048037), Molecular Function: NAD binding (GO:0051287)	D-isomer specific 2-hydroxyacid dehydrogenase, catalytic domain (IPR006139), D-isomer specific 2-hydroxyacid dehydrogenase, NAD-binding (IPR006140), NAD(P)-binding domain (IPR016040)	C1-metabolism	C1-metabolism		erythronate-4-phosphate dehydrogenase domain containing protein, expressed	PF03446	NAD binding domain of 6-phosphogluconate dehydrogenase	GO:0055114	0	1.2.1.2	Formate dehydrogenase.	formate dehydrogenase [EC:1.2.1.2]	K00122		-	-
Os.28964.1.S1_at	LOC_Os01g42790.1	Os01g0613800	0.00130844	4.08134	Xylem cysteine proteinase 2 precursor, putative, expressed	Peptidase C1A, papain family protein.	Biological Process: proteolysis (GO:0006508), Molecular Function: cysteine-type endopeptidase activity (GO:0004197), Molecular Function: cysteine-type peptidase activity (GO:0008234)	Peptidase, cysteine peptidase active site (IPR000169), Peptidase C1A, papain C-terminal (IPR000668), Peptidase C1A, papain (IPR013128), Proteinase inhibitor I29, cathepsin propeptide (IPR013201)	protein	protein.degradation.cysteine protease		xylem cysteine proteinase 2 precursor, putative, expressed	PF08246	Cathepsin propeptide inhibitor domain (I29)	GO:0008234	0	3.4.22.33	Fruit bromelain.	0	0		OsERF#136, OsERF136, AP2/EREBP#106, AP2/EREBP106, AP2-106	ETHYLENE RESPONSE FACTOR 136
Os.17997.1.S1_at	LOC_Os10g26570.1	Os10g0405600	0.000159562	4.07665	Pyrophosphate--fructose 6-phosphate 1-phosphotransferase, putative, expressed	Phosphofructokinase family protein.	Biological Process: glycolysis (GO:0006096), Cellular Component: 6-phosphofructokinase complex (GO:0005945), Molecular Function: 6-phosphofructokinase activity (GO:0003872), Molecular Function: ATP binding (GO:0005524)	Phosphofructokinase domain (IPR000023), Pyrophosphate-dependent phosphofructokinase TP0108 (IPR012004), Phosphofructokinase (IPR022953)	glycolysis	glycolysis.plastid branch.phosphofructokinase (PFK)		phosphofructokinase, putative, expressed	PF00365	Phosphofructokinase	GO:0006096	0	2.7.1.11	6-phosphofructokinase.	6-phosphofructokinase [EC:2.7.1.11]	K00850		-	-
Os.11330.1.S2_at	LOC_Os03g28260.1	Os03g0400700	3.30336e-05	4.06007	aquaporin	Similar to retrotransposon protein.	Biological Process: response to stress (GO:0006950)	Late embryogenesis abundant protein, LEA-5 (IPR004926)	not assigned	not assigned.no ontology		retrotransposon protein, putative, unclassified, expressed	PF03242	Late embryogenesis abundant protein	GO:0006950	0	0	0	0	0		OsFAD2-3	-
Os.54579.1.S1_s_at	LOC_Os07g23660.1	Os07g0418700	0.00129969	4.05536	Vegetative cell wall protein gp1 precursor, putative, expressed	Proline-rich glycoprotein, ABA-dependent inhibition of root growth	0	0	not assigned	not assigned.no ontology		retrotransposon protein, putative, unclassified, expressed	0	0	0	0	0	0	0	0		OsFAD2-2	-
Os.5549.1.S1_at	LOC_Os07g12340.1	Os07g0225300	0.00943263	4.05035	NAC domain-containing protein 67, putative, expressed	OsNAC3 protein.	Biological Process: regulation of transcription, DNA-dependent (GO:0006355), Molecular Function: DNA binding (GO:0003677)	No apical meristem (NAM) protein (IPR003441)	development	development.unspecified		NAC domain-containing protein 67, putative, expressed	PF02365	No apical meristem (NAM) protein	GO:0006355	0	0	0	0	0		-	-
Os.28124.1.S1_at	LOC_Os10g28080.1	Os10g0416500	0.00451792	4.04862	Chitinase 1 precursor, putative, expressed	Similar to Chitinase 1 precursor (EC 3.2.1.14) (Tulip bulb chitinase-1) (TBC-1).	Biological Process: carbohydrate metabolic process (GO:0005975), Molecular Function: catalytic activity (GO:0003824), Molecular Function: hydrolase activity, hydrolyzing O-glycosyl compounds (GO:0004553), Molecular Function: cation binding (GO:0043169)	2S globulin (IPR000677), Glycoside hydrolase, family 18, catalytic domain (IPR001223), Glycoside hydrolase, chitinase active site (IPR001579), Glycoside hydrolase, subgroup, catalytic domain (IPR013781), Glycoside hydrolase, superfamily (IPR017853)	not assigned	not assigned.unknown		glycosyl hydrolase, putative, expressed	PF00704	Glycosyl hydrolases family 18	GO:0005975	0	3.2.1.14	Chitinase.	0	0		-	-
Os.51920.1.S1_at	LOC_Os11g47590.1	Os11g0701900	0.00601561	4.04793	Xylanase inhibitor protein 1 precursor, putative, expressed	Glycoside hydrolase, family 18 protein.	Biological Process: carbohydrate metabolic process (GO:0005975), Molecular Function: catalytic activity (GO:0003824), Molecular Function: hydrolase activity, hydrolyzing O-glycosyl compounds (GO:0004553), Molecular Function: cation binding (GO:0043169)	Glycoside hydrolase, family 18, catalytic domain (IPR001223), Glycoside hydrolase, subgroup, catalytic domain (IPR013781), Glycoside hydrolase, superfamily (IPR017853)	stress	stress.biotic		glycosyl hydrolase, putative, expressed	PF00704	Glycosyl hydrolases family 18	GO:0005975	0	3.2.1.14	Chitinase.	0	0		ABCG43, OsABCG43, ABCG43/PDR5, OsPDR5	PLEIOTROPIC DRUG RESISTANCE 5
Os.46540.1.S1_at	LOC_Os10g41060.1	Os10g0560000	1.70945e-05	4.04688	Expressed protein	Protein of unknown function DUF828, plant family protein.	0	Domain of unknown function DUF828 (IPR008546), Pleckstrin-like, plant (IPR013666)	not assigned	not assigned.unknown		expressed protein	PF08458	Plant pleckstrin homology-like region	0	0	0	0	0	0		-	-
Os.56918.1.S1_at	LOC_Os03g62330.1	Os03g0839800	7.2116e-05	4.03763	Expressed protein	Protein of unknown function DUF688 domain containing protein.	0	Protein of unknown function DUF688 (IPR007789)	not assigned	not assigned.unknown		expressed protein	PF05097	Protein of unknown function (DUF688)	0	0	0	0	0	0		-	-
Os.10754.1.S1_at	LOC_Os03g06520.1	Os03g0161200	5.89643e-06	4.03484	Sulfate transporter 3.1, putative, expressed	Similar to Sulphate transporter.	Biological Process: transport (GO:0006810), Biological Process: sulfate transport (GO:0008272), Biological Process: transmembrane transport (GO:0055085), Cellular Component: membrane (GO:0016020), Cellular Component: integral to membrane (GO:0016021), Molecular Function: transporter activity (GO:0005215), Molecular Function: secondary active sulfate transmembrane transporter activity (GO:0008271)	Sulphate anion transporter (IPR001902), Sulphate transporter/antisigma-factor antagonist STAS (IPR002645), Sulphate transporter (IPR011547), Sulphate anion transporter, conserved site (IPR018045)	transport	transport.sulphate		sulfate transporter, putative, expressed	PF01740	STAS domain	GO:0016021	0	0	0	0	K17471		-	-
Os.24473.1.A1_s_at	LOC_Os11g03910.1	Os11g0133800	2.81056e-05	4.01668	Metal ion binding protein, putative, expressed	Similar to zinc finger (DHHC type) family protein.	Molecular Function: zinc ion binding (GO:0008270)	Zinc finger, DHHC-type, palmitoyltransferase (IPR001594)	RNA	RNA.regulation of transcription.unclassified		zinc finger DHHC domain-containing protein, putative, expressed	PF01529	DHHC palmitoyltransferase	GO:0008270	0	2.3.1.225	Protein S-acyltransferase.	0	0		prx104	-
Os.55273.1.S1_at	LOC_Os04g34180.1	None	0.00142439	3.97176	Hypothetical protein	0	0	0	misc	misc.short chain dehydrogenase/reductase (SDR)		expressed protein	0	0	0	0	0	0	0	0		-	-
Os.23181.1.S1_at	LOC_Os01g03530.1	Os01g0126100	0.00151856	3.96051	Copper ion binding protein, putative, expressed	Cupredoxin domain containing protein.	Biological Process: oxidation-reduction process (GO:0055114), Molecular Function: copper ion binding (GO:0005507), Molecular Function: oxidoreductase activity (GO:0016491)	Multicopper oxidase, type 1 (IPR001117), Multicopper oxidase, copper-binding site (IPR002355), Cupredoxin (IPR008972), Multicopper oxidase, type 2 (IPR011706), Multicopper oxidase, type 3 (IPR011707)	not assigned	not assigned.no ontology		multicopper oxidase domain containing protein, expressed	PF07732	Multicopper oxidase	GO:0005507	0	1.3.3.5	Bilirubin oxidase.	0	0		-	-
Os.51714.1.S1_at	LOC_Os07g48560.1	Os07g0684900	3.8367e-06	3.94313	WUSCHEL-related homeobox 11, putative, expressed	WUSCHEL-related homeobox protein, Transcription factor, Crown root development	Molecular Function: DNA binding (GO:0003677)	Homeodomain-like (IPR009057), Homeobox domain (IPR001356)	RNA	RNA.regulation of transcription.HB,Homeobox transcription factor family		homeobox domain containing protein, expressed	PF00046	Homeobox domain	GO:0003677	0	0	0	0	0		-	-
Os.18448.1.S1_s_at	LOC_Os11g01480.1	Os11g0106100	3.9305e-05	3.94098	DNA binding protein, putative, expressed	Similar to Myb-like DNA-binding domain, SHAQKYF class family protein, expressed.	Biological Process: regulation of transcription, DNA-dependent (GO:0006355), Molecular Function: DNA binding (GO:0003677), Molecular Function: protein binding (GO:0005515)	Myb-like DNA-binding domain, SHAQKYF class (IPR006447), Homeodomain-like (IPR009057), Homeodomain-related (IPR012287), Myb, DNA-binding (IPR014778), Transcription regulator HTH, Myb-type, DNA-binding (IPR017930)	RNA	RNA.regulation of transcription.G2-like transcription factor family, GARP		MYB family transcription factor, putative, expressed	PF00249	Myb-like DNA-binding domain	0	0	0	0	0	0		-	-
Os.53074.1.S1_at	LOC_Os03g20330.1	Os03g0319000	0.00114149	3.93973	VQ motif family protein, expressed	Similar to VQ motif family protein, expressed.	0	0	not assigned	not assigned.unknown		VQ domain containing protein, putative, expressed	PF05678	VQ motif	0	0	0	0	0	0		-	-
Os.37644.1.S1_at	NoHit	Os01g0373700	0.00094865	3.92433	Conserved hypothetical protein	Conserved hypothetical protein.	0	0	not assigned	not assigned.no ontology		0	0	0	0	0	0	0	0	0		-	-
Os.2915.1.S1_at	LOC_Os01g21250.1	Os01g0314800	0.000277332	3.91798	Protein induced upon tuberization, putative, expressed	Late embryogenesis abundant protein 3 family protein.	Biological Process: response to stress (GO:0006950)	Late embryogenesis abundant protein, LEA-5 (IPR004926)	stress	stress.abiotic.unspecified		late embryogenesis abundant protein, putative, expressed	PF03242	Late embryogenesis abundant protein	GO:0006950	0	0	0	0	0		-	-
Os.2423.1.S1_at	LOC_Os12g36850.1	Os12g0555200	0.00326459	3.89574	Major pollen allergen Bet v 1-D/H, putative, expressed	Similar to Probenazole-inducible protein PBZ1.	Biological Process: defense response (GO:0006952), Biological Process: response to biotic stimulus (GO:0009607)	Bet v I allergen (IPR000916), START-like domain (IPR023393)	not assigned	not assigned.unknown		pathogenesis-related Bet v I family protein, putative, expressed	PF00407	Pathogenesis-related protein Bet v I family	GO:0009607	0	0	0	0	0		-	-
OsAffx.7332.1.S1_at	LOC_Os11g37940.1	Os11g0591800	0.000553804	3.89216	Win2 precursor, putative, expressed	Barwin domain containing protein.	Biological Process: defense response to bacterium (GO:0042742), Biological Process: defense response to fungus (GO:0050832)	Barwin (IPR001153), Barwin-related endoglucanase (IPR009009), Barwin-like endoglucanase (IPR014733), Barwin, conserved site (IPR018226)	stress	stress.biotic		WIP2 - Wound-induced protein precursor, expressed	PF00967	Barwin family	GO:0050832	0	0	0	0	0		-	-
Os.18637.1.S1_at	LOC_Os02g53490.1	Os02g0775100	0.00053954	3.88983	Metal tolerance protein C3, putative, expressed	Similar to Cation diffusion facilitator 8.	Biological Process: cation transport (GO:0006812), Biological Process: transmembrane transport (GO:0055085), Cellular Component: integral to membrane (GO:0016021), Molecular Function: cation transmembrane transporter activity (GO:0008324)	Cation efflux protein (IPR002524)	transport	transport.metal		cation efflux family protein, putative, expressed	PF16916	0	GO:0055085	0	0	0	0	0		OsSDR110C-MI3, SDR110C-MI3	-
Os.12012.1.S1_at	LOC_Os10g25290.1	Os10g0392400	0.00487511	3.88807	PnFL-2, putative, expressed	Tify domain containing protein.	Molecular Function: protein binding (GO:0005515)	Tify (IPR010399), CO/COL/TOC1, conserved site (IPR018467)	RNA	RNA.regulation of transcription.C2C2(Zn) CO-like, Constans-like zinc finger family		ZIM domain containing protein, putative, expressed	PF09425	Divergent CCT motif	0	0	0	0	jasmonate ZIM domain-containing protein	K13464		-	-
OsAffx.30676.1.S1_at	LOC_Os10g34920.1	Os10g0490900	0.00141162	3.87025	Secretory protein, putative, expressed	Similar to Secretory protein.	0	Uncharacterised protein family, basic secretory protein (IPR007541)	stress	stress.biotic		secretory protein, putative, expressed	PF04450	Peptidase of plants and bacteria	0	0	0	0	0	0		-	-
Os.33184.1.S1_at	LOC_Os01g51870.1	Os01g0716500	0.000104153	3.86246	S-adenosylmethionine-dependent methyltransferase, putative, expressed	Methyltransferase type 12 domain containing protein.	Biological Process: metabolic process (GO:0008152), Molecular Function: methyltransferase activity (GO:0008168)	Methyltransferase type 11 (IPR013216)	development	development.unspecified		methyltransferase, putative, expressed	PF08241	Methyltransferase domain	GO:0008168	0	2.1.1.145	Trans-aconitate 3-methyltransferase.	0	0		POX8.1, prx110, POX8	PEROXIDASE 8.1
Os.12096.4.S1_s_at	LOC_Os11g01530.1	Os11g0106700	0.000139412	3.85159	OsFER1 (rice ferritin 1)	Similar to Ferritin 1, chloroplast precursor (EC 1.16.3.1) (ZmFer1).	Biological Process: iron ion transport (GO:0006826), Biological Process: cellular iron ion homeostasis (GO:0006879), Biological Process: oxidation-reduction process (GO:0055114), Molecular Function: binding (GO:0005488), Molecular Function: ferric iron binding (GO:0008199), Molecular Function: oxidoreductase activity (GO:0016491), Molecular Function: transition metal ion binding (GO:0046914)	Ferritin (IPR001519), Ferritin/DPS protein domain (IPR008331), Ferritin-like (IPR009040), Ferritin/ribonucleotide reductase-like (IPR009078), Ferritin-related (IPR012347)	metal handling	metal handling.binding, chelation and storage		ferritin-1, chloroplast precursor, putative, expressed	PF00210	Ferritin-like domain	GO:0008199	0	1.16.3.1	Ferroxidase.	ferritin heavy chain [EC:1.16.3.1]	K00522		POX22.3, OSPER, OsPOX, Pir3, prx111, POX22, OsPOX1, OsPOX22.3	PEROXIDASE 22.3
Os.26755.1.S1_at	LOC_Os01g48610.1	Os01g0677900	0.000340048	3.84474	Expressed protein	Protein of unknown function DUF2921 domain containing protein.	0	Protein of unknown function DUF2921 (IPR021319)	not assigned	not assigned.unknown		expressed protein	PF11145	Protein of unknown function (DUF2921)	0	0	0	0	0	0		-	-
Os.7434.1.S1_at	LOC_Os04g10010.1	Os04g0179200	0.00312459	3.83819	Sex determination protein tasselseed-2, putative, expressed	Similar to Stem secoisolariciresinol dehydrogenase (Fragment).	Biological Process: metabolic process (GO:0008152), Molecular Function: nucleotide binding (GO:0000166), Molecular Function: oxidoreductase activity (GO:0016491)	Short-chain dehydrogenase/reductase SDR (IPR002198), Glucose/ribitol dehydrogenase (IPR002347), NAD(P)-binding domain (IPR016040), Short-chain dehydrogenase/reductase, conserved site (IPR020904)	misc	misc.short chain dehydrogenase/reductase (SDR)		sex determination protein tasselseed-2, putative, expressed	PF08659	KR domain	0	0	1.1.1.295	Momilactone-A synthase.	momilactone-A synthase [EC:1.1.1.295]	K13070		-	-
Os.27029.1.S1_at	LOC_Os06g11190.1	Os06g0215400	8.11625e-05	3.83683	Acyl-peptide hydrolase-like, putative, expressed	Peptidase S9, prolyl oligopeptidase active site region domain containing protein.	Biological Process: proteolysis (GO:0006508), Molecular Function: serine-type peptidase activity (GO:0008236)	Peptidase S9, prolyl oligopeptidase, catalytic domain (IPR001375), Six-bladed beta-propeller, TolB-like (IPR011042)	protein	protein.degradation		OsPOP13 - Putative Prolyl Oligopeptidase homologue, expressed	PF12695	Alpha/beta hydrolase family	0	0	3.4.22.40	Bleomycin hydrolase.	0	0		-	-
Os.15917.1.S1_at	LOC_Os04g41960.1	Os04g0497000	0.0212592	3.82994	NADP-dependent oxidoreductase P1, putative, expressed	Similar to Allyl alcohol dehydrogenase.	Biological Process: oxidation-reduction process (GO:0055114), Molecular Function: nucleotide binding (GO:0000166), Molecular Function: zinc ion binding (GO:0008270), Molecular Function: oxidoreductase activity (GO:0016491), Molecular Function: transferase activity, transferring acyl groups other than amino-acyl groups (GO:0016747)	Alcohol dehydrogenase superfamily, zinc-type (IPR002085), GroES-like (IPR011032), Alcohol dehydrogenase, C-terminal (IPR013149), NAD(P)-binding domain (IPR016040), Polyketide synthase, enoylreductase (IPR020843)	misc	misc.oxidases - copper, flavone etc		NADP-dependent oxidoreductase, putative, expressed	PF00107	Zinc-binding dehydrogenase	GO:0055114	0	1.1.1.54	Allyl-alcohol dehydrogenase.	uncharacterized protein	K07119		-	-
Os.46341.1.S1_at	LOC_Os10g23310.1	Os10g0379100	0.0119284	3.82992	Agmatine coumaroyltransferase, putative, expressed	Transferase family protein.	Molecular Function: transferase activity, transferring acyl groups other than amino-acyl groups (GO:0016747)	Transferase (IPR003480), Chloramphenicol acetyltransferase-like domain (IPR023213)	secondary metabolism	secondary metabolism.phenylpropanoids		transferase family protein, putative, expressed	PF02458	Transferase family	GO:0016747	0	2.3.1.138	Putrescine N-hydroxycinnamoyltransferase.	0	0		-	-
Os.56653.1.S1_at	LOC_Os01g66250.1	Os01g0885700	0.00109065	3.82913	S-locus-like receptor protein kinase, putative, expressed	Protein kinase-like domain containing protein.	Biological Process: protein phosphorylation (GO:0006468), Biological Process: recognition of pollen (GO:0048544), Molecular Function: protein kinase activity (GO:0004672), Molecular Function: protein serine/threonine kinase activity (GO:0004674), Molecular Function: protein binding (GO:0005515), Molecular Function: ATP binding (GO:0005524), Molecular Function: sugar binding (GO:0005529), Molecula…	Protein kinase, catalytic domain (IPR000719), S-locus glycoprotein (IPR000858), Bulb-type lectin domain (IPR001480), Apple-like (IPR003609), Epidermal growth factor-like (IPR006210), Serine/threonine-protein kinase, active site (IPR008271), Protein kinase-like domain (IPR011009), PAN-2 domain (IPR013227), Protein kinase, ATP binding site (IPR017441), Serine/threonine-protein kinase-like domain (I…	signalling	signalling.receptor kinases.DUF 26		S-locus-like receptor protein kinase, putative, expressed	PF08276	PAN-like domain	GO:0048544	0	2.7.11.1	Non-specific serine/threonine protein kinase.	0	0		R2R3-MYB	-
Os.7535.1.S1_at	LOC_Os01g32780.1	Os01g0511100	0.000158446	3.82746	Ethylene-responsive protein, putative, expressed	UspA domain containing protein.	Biological Process: response to stress (GO:0006950)	Universal stress protein A (IPR006015), UspA (IPR006016), Rossmann-like alpha/beta/alpha sandwich fold (IPR014729)	hormone metabolism	hormone metabolism.ethylene.induced-regulated-responsive-activated		universal stress protein domain containing protein, putative, expressed	PF00582	Universal stress protein family	GO:0006950	0	0	0	0	0		OsNAS3	NICOTIANAMINE SYNTHASE 3
Os.51648.1.S1_at	LOC_Os03g20910.2	Os03g0325600	0.000310818	3.81973	Homeobox domain containing protein, expressed	Similar to WUSCHEL-related homeobox 6.	Biological Process: regulation of transcription, DNA-dependent (GO:0006355), Molecular Function: DNA binding (GO:0003677), Molecular Function: sequence-specific DNA binding transcription factor activity (GO:0003700), Molecular Function: protein binding (GO:0005515), Molecular Function: sequence-specific DNA binding (GO:0043565)	Homeobox (IPR001356), Homeodomain-like (IPR009057), Homeodomain-related (IPR012287)	RNA	RNA.regulation of transcription.HB,Homeobox transcription factor family		homeobox domain containing protein, expressed	PF00046	Homeobox domain	GO:0003677	0	0	0	0	0		-	-
Os.28435.1.S1_a_at	LOC_Os10g40934.1	Os10g0558700	0.000564877	3.80724	Flavonol synthase/flavanone 3-hydroxylase, putative, expressed	Similar to Oxidoreductase, 2OG-Fe oxygenase family protein, expressed.	0	0	hormone metabolism	hormone metabolism.ethylene.synthesis-degradation		flavonol synthase/flavanone 3-hydroxylase, putative, expressed	PF14226	non-haem dioxygenase in morphine synthesis N-terminal	GO:0055114	0	4.2.1.78	(S)-norcoclaurine synthase.	0	0		-	-
Os.6861.1.S1_at	LOC_Os09g23590.1	Os09g0400700	0.00104523	3.79624	Expressed protein	Conserved hypothetical protein.	0	0	not assigned	not assigned.unknown		expressed protein	0	0	0	0	0	0	0	0		-	-
OsAffx.24926.2.S1_at	LOC_Os02g12010.1	Os02g0211600	0.000396537	3.79127	Receptor-like protein kinase precursor, putative	0	0	0	signalling	signalling.receptor kinases.leucine rich repeat XI		receptor-like protein kinase precursor, putative, expressed	PF08263	Leucine rich repeat N-terminal domain	GO:0006468	0	2.7.11.1	Non-specific serine/threonine protein kinase.	0	0		OsUCL24	UCLACYANIN-LIKE PROTEIN 24
Os.55247.1.S1_at	LOC_Os05g50100.1	Os05g0576600	0.000847043	3.78662	Expressed protein	Conserved hypothetical protein.	0	0	not assigned	not assigned.unknown		expressed protein	0	0	0	0	0	0	0	0		OsUCL27	UCLACYANIN-LIKE PROTEIN 27
OsAffx.30724.1.S1_at	LOC_Os10g39350.1	Os10g0538900	6.6386e-05	3.78322	Aspartic proteinase nepenthesin-1 precursor, putative, expressed	0	0	0	RNA	RNA.regulation of transcription.unclassified		aspartic proteinase nepenthesin, putative, expressed	PF00026	Eukaryotic aspartyl protease	GO:0006508	0	3.4.23.12	Nepenthesin.	0	0		OsDR10	PATHOGEN-INDUCED DEFENSE-RESPONSIVE PROTEIN 10
Os.15471.1.S1_at	LOC_Os07g44410.1	Os07g0638100	0.00503066	3.78288	WD40-like Beta Propeller Repeat family protein, expressed	Six-bladed beta-propeller, TolB-like domain containing protein.	0	Six-bladed beta-propeller, TolB-like (IPR011042), WD40-like Beta Propeller (IPR011659)	not assigned	not assigned.no ontology		WD40-like Beta Propeller Repeat family protein, expressed	PF07676	WD40-like Beta Propeller Repeat	0	0	0	0	0	0		-	-
Os.11816.1.S1_at	LOC_Os04g37490.1	Os04g0447700	0.00440602	3.77724	NAD(P)H-dependent oxidoreductase, putative, expressed	Similar to Polyketide reductase.	Biological Process: oxidation-reduction process (GO:0055114), Molecular Function: oxidoreductase activity (GO:0016491)	Aldo/keto reductase (IPR001395), Aldo/keto reductase, conserved site (IPR018170), Aldo/keto reductase subgroup (IPR020471), NADP-dependent oxidoreductase domain (IPR023210)	minor CHO metabolism	minor CHO metabolism.others		oxidoreductase, aldo/keto reductase family protein, putative, expressed	PF00248	Aldo/keto reductase family	0	0	0	0	0	0		-	-
Os.53176.1.S1_at	LOC_Os02g26720.1	Os02g0466400	0.003175	3.77176	Inositol-tetrakisphosphate 1-kinase 1, putative, expressed	Similar to Inositol phosphate kinase.	Biological Process: inositol trisphosphate metabolic process (GO:0032957), Cellular Component: intracellular (GO:0005622), Molecular Function: magnesium ion binding (GO:0000287), Molecular Function: ATP binding (GO:0005524), Molecular Function: inositol tetrakisphosphate 1-kinase activity (GO:0047325), Molecular Function: inositol-1,3,4-trisphosphate 6-kinase activity (GO:0052725), Molecular Func…	Inositol-tetrakisphosphate 1-kinase (IPR008656), Inositol-tetrakisphosphate 1-kinase, plant (IPR017427)	signalling	signalling.phosphinositides.inositol-1,3,4-trisphosphate 5/6-kinase		Inositol 1, 3, 4-trisphosphate 5/6-kinase, putative, expressed	PF05770	Inositol 1, 3, 4-trisphosphate 5/6-kinase	GO:0052726	0	2.7.1.134	Inositol-tetrakisphosphate 1-kinase.	inositol-1,3,4-trisphosphate 5/6-kinase / inositol-tetrakisphosphate 1-kinase [EC:2.7.1.159 2.7.1.134]	K00913		-	-
Os.30000.1.S1_at	LOC_Os07g36560.1	Os07g0550600	0.011945	3.76868	10-deacetylbaccatin III 10-O-acetyltransferase, putative, expressed	Transferase family protein.	Molecular Function: transferase activity, transferring acyl groups other than amino-acyl groups (GO:0016747)	Transferase (IPR003480), Chloramphenicol acetyltransferase-like domain (IPR023213)	stress	stress.biotic		transferase family protein, putative, expressed	PF02458	Transferase family	GO:0016747	0	2.3.1.196	Benzyl alcohol O-benzoyltransferase.	0	0		OsZIP4	ZINC TRANSPORTER 4
Os.55890.1.S1_at	LOC_Os03g36650.1	Os03g0564600	0.00236502	3.76702	Serine/threonine kinase-like protein, putative, expressed	Protein of unknown function DUF26 domain containing protein.	0	Gnk2-homologous domain (IPR002902)	signalling	signalling.receptor kinases.DUF 26		cysteine-rich repeat secretory protein 55 precursor, putative, expressed	PF01657	Salt stress response/antifungal	0	0	0	0	0	0		-	-
Os.37571.1.S1_at	LOC_Os08g37660.1	Os08g0482600	0.0207478	3.7647	Blue copper protein precursor, putative, expressed	Cupredoxin domain containing protein.	Molecular Function: copper ion binding (GO:0005507), Molecular Function: electron carrier activity (GO:0009055)	Blue (type 1) copper domain (IPR000923), Plastocyanin-like (IPR003245), Cupredoxin (IPR008972)	misc	misc.plastocyanin-like		plastocyanin-like domain containing protein, putative, expressed	PF02298	Plastocyanin-like domain	GO:0009055	0	0	0	0	0		-	-
Os.7203.1.S1_at	LOC_Os01g63230.1	Os01g0851100	1.66428e-05	3.76174	Axi 1 like protein, putative, expressed	GDP-fucose protein O-fucosyltransferase domain containing protein.	0	GDP-fucose protein O-fucosyltransferase (IPR019378)	hormone metabolism	hormone metabolism.auxin.induced-regulated-responsive-activated		growth regulator related protein, putative, expressed	PF10250	GDP-fucose protein O-fucosyltransferase	0	0	0	0	0	0		OsABCG44, OsPDR17	PLEIOTROPIC DRUG RESISTANCE 17
Os.24822.1.A1_at	LOC_Os04g10060.1	Os04g0179700	0.00425612	3.75256	Ent-kaurene synthase B, chloroplast precursor, putative, expressed	Syn-pimara-7,15-diene synthase.	Biological Process: metabolic process (GO:0008152), Molecular Function: magnesium ion binding (GO:0000287), Molecular Function: lyase activity (GO:0016829)	Terpene synthase-like (IPR001906), Terpene synthase, metal-binding domain (IPR005630), Terpenoid cylases/protein prenyltransferase alpha-alpha toroid (IPR008930), Terpenoid synthase (IPR008949)	secondary metabolism	secondary metabolism.isoprenoids.terpenoids		ent-kaurene synthase, chloroplast precursor, putative, expressed	PF01397	Terpene synthase, N-terminal domain	GO:0016829	0	4.2.3.35	Syn-pimara-7,15-diene synthase.	syn-pimara-7,15-diene synthase [EC:4.2.3.35]	K14046		-	-
Os.10654.1.S1_s_at	LOC_Os09g39770.1	Os09g0571200	0.0111126	3.75155	Pectinesterase-2 precursor, putative, expressed	C2 domain containing protein.	Molecular Function: protein binding (GO:0005515)	C2 calcium-dependent membrane targeting (IPR000008), C2 calcium/lipid-binding domain, CaLB (IPR008973), C2 membrane targeting protein (IPR018029)	stress	stress.abiotic.cold		C2 domain containing protein, putative, expressed	PF00168	C2 domain	GO:0005515	0	0	0	0	0		-	-
Os.55343.1.S1_at	LOC_Os04g56030.1	Os04g0654400	0.000175491	3.74178	Expressed protein	Eggshell protein family protein.	0	0	not assigned	not assigned.unknown		glycine-rich cell wall structural protein precursor, putative, expressed	0	0	0	0	0	0	0	0		OsUCL29	UCLACYANIN-LIKE PROTEIN 29
Os.51639.1.S1_x_at	LOC_Os10g38040.1	Os10g0524300	7.32773e-06	3.72221	LysM domain containing protein, expressed	Peptidoglycan-binding lysin domain domain containing protein.	Biological Process: cell wall macromolecule catabolic process (GO:0016998)	Peptidoglycan-binding lysin domain (IPR018392)	not assigned	not assigned.no ontology		lysM domain containing protein, putative, expressed	PF01476	LysM domain	0	0	0	0	0	0		-	-
Os.52536.1.S1_at	LOC_Os04g43800.1	Os04g0518400	0.000399677	3.71697	Phenylalanine ammonia-lyase, putative, expressed	Similar to Phenylalanine ammonia-lyase (Fragment).	Biological Process: L-phenylalanine catabolic process (GO:0006559), Biological Process: biosynthetic process (GO:0009058), Cellular Component: cytoplasm (GO:0005737), Molecular Function: catalytic activity (GO:0003824), Molecular Function: ammonia-lyase activity (GO:0016841)	Phenylalanine/histidine ammonia-lyase (IPR001106), Phenylalanine ammonia-lyase (IPR005922), L-Aspartase-like (IPR008948), Phenylalanine/histidine ammonia-lyases, active site (IPR022313), Phenylalanine ammonia-lyase, shielding domain (IPR023144), L-Aspartase-like, N-terminal (IPR024083)	secondary metabolism	secondary metabolism.phenylpropanoids.lignin biosynthesis.PAL		phenylalanine ammonia-lyase, putative, expressed	PF00221	Aromatic amino acid lyase	0	0	4.3.1.24	Phenylalanine ammonia-lyase.	phenylalanine ammonia-lyase [EC:4.3.1.24]	K10775		-	-
Os.23518.1.A1_at	LOC_Os02g36190.1	Os02g0570700	0.0179303	3.71397	Cytochrome P450 71D7, putative, expressed	Cytochrome P450 family protein.	Biological Process: oxidation-reduction process (GO:0055114), Molecular Function: iron ion binding (GO:0005506), Molecular Function: electron carrier activity (GO:0009055), Molecular Function: oxidoreductase activity, acting on paired donors, with incorporation or reduction of molecular oxygen (GO:0016705), Molecular Function: heme binding (GO:0020037)	Cytochrome P450 (IPR001128), Cytochrome P450, E-class, group I (IPR002401), Cytochrome P450, conserved site (IPR017972)	misc	misc.cytochrome P450		cytochrome P450, putative, expressed	PF00067	Cytochrome P450	GO:0055114	0	0	0	0	0		C10122	-
Os.10619.1.S2_at	LOC_Os05g44770.1	Os05g0522600	0.00132246	3.70468	Hexokinase-2, putative, expressed	Leucine-rich repeat, plant specific containing protein.	Biological Process: protein phosphorylation (GO:0006468), Molecular Function: protein kinase activity (GO:0004672), Molecular Function: protein serine/threonine kinase activity (GO:0004674), Molecular Function: protein binding (GO:0005515), Molecular Function: ATP binding (GO:0005524), Molecular Function: transferase activity, transferring phosphorus-containing groups (GO:0016772)	Protein kinase, catalytic domain (IPR000719), Leucine-rich repeat (IPR001611), Serine/threonine-protein kinase, active site (IPR008271), Protein kinase-like domain (IPR011009), Leucine-rich repeat-containing N-terminal, type 2 (IPR013210), Serine/threonine-protein kinase-like domain (IPR017442)	signalling	signalling.receptor kinases.leucine rich repeat XI		receptor-like protein kinase 5 precursor, putative, expressed	PF08263	Leucine rich repeat N-terminal domain	GO:0005515	0	2.7.11.1	Non-specific serine/threonine protein kinase.	0	0		-	-
OsAffx.16888.1.S1_at	NoHit	None	0.000286067	3.68316		0	0	0	not assigned	not assigned.no ontology		0	0	0	0	0	0	0	0	0		-	-
Os.18539.1.S1_at	LOC_Os05g02750.1	Os05g0119000	0.00220247	3.68219	Membrane protein, putative, expressed	Bacterial-type ATP binding cassette (ABC) transporter, Al tolerance	0	UPF0014 family (IPR005226)	metal handling	metal handling.regulation		ABC transporter, membrane-spanning/permease subunit, putative, expressed	PF03649	Uncharacterised protein family (UPF0014)	0	0	0	0	putative ABC transport system permease protein	K02069		-	-
Os.2426.1.A1_at	LOC_Os11g10470.1	Os11g0210201	0.00292341	3.65447	Expressed protein	Conserved hypothetical protein.	0	0	not assigned	not assigned.unknown		expressed protein	0	0	0	0	0	0	0	0		-	-
Os.54900.1.S1_at	LOC_Os01g66990.1	Os01g0895000	9.38777e-05	3.65121	Conserved hypothetical protein	Hypothetical protein.	0	0	not assigned	not assigned.unknown		expressed protein	0	0	0	0	0	0	0	0		-	-
OsAffx.26554.1.S1_at	LOC_Os04g50680.1	Os04g0593200	0.000775951	3.63383	Transcription factor MYB2, putative, expressed	Myb transcription factor domain containing protein.	Biological Process: regulation of transcription, DNA-dependent (GO:0006355), Molecular Function: DNA binding (GO:0003677), Molecular Function: protein binding (GO:0005515)	SANT domain, DNA binding (IPR001005), Homeodomain-like (IPR009057), Homeodomain-related (IPR012287), Myb, DNA-binding (IPR014778), Myb transcription factor (IPR015495), Transcription regulator HTH, Myb-type, DNA-binding (IPR017930)	RNA	RNA.regulation of transcription.MYB domain transcription factor family		MYB family transcription factor, putative, expressed	PF00249	Myb-like DNA-binding domain	0	0	0	0	myb proto-oncogene protein, plant	K09422		OsGSTU5	TAU GLUTATHIONE S-TRANSFERASE 5
Os.41199.1.A1_at	LOC_Os01g43774.1	Os01g0628000	0.000218124	3.62243	Cytochrome P450 72A1, putative, expressed	Cytochrome P450 family protein.	Biological Process: oxidation-reduction process (GO:0055114), Molecular Function: iron ion binding (GO:0005506), Molecular Function: electron carrier activity (GO:0009055), Molecular Function: oxidoreductase activity, acting on paired donors, with incorporation or reduction of molecular oxygen (GO:0016705), Molecular Function: heme binding (GO:0020037)	Cytochrome P450 (IPR001128)	misc	misc.cytochrome P450		cytochrome P450 72A1, putative, expressed	PF00067	Cytochrome P450	GO:0055114	0	1.14.13.173	11-oxo-beta-amyrin 30-oxidase.	0	0		OsVIT2, OsVIT1	-
Os.2867.1.A1_at	LOC_Os11g45740.1	Os11g0684000	8.83131e-06	3.61565	DNA binding protein, putative, expressed	Similar to Transcription factor MYB21 (Myb-related protein 21) (AtMYB21) (Myb homolog 3) (AtMyb3).	Biological Process: regulation of transcription, DNA-dependent (GO:0006355), Molecular Function: DNA binding (GO:0003677), Molecular Function: protein binding (GO:0005515)	SANT domain, DNA binding (IPR001005), Homeodomain-like (IPR009057), Homeodomain-related (IPR012287), Myb, DNA-binding (IPR014778), Myb transcription factor (IPR015495), Transcription regulator HTH, Myb-type, DNA-binding (IPR017930)	RNA	RNA.regulation of transcription.MYB domain transcription factor family		MYB family transcription factor, putative, expressed	PF00249	Myb-like DNA-binding domain	0	0	0	0	myb proto-oncogene protein, plant	K09422		-	-
Os.15850.1.S1_at	LOC_Os03g05334.1	Os03g0146800	0.0219311	3.60707	Expressed protein	Non-protein coding transcript.	0	0	not assigned	not assigned.unknown		expressed protein	0	0	0	0	0	0	0	0		OsWRKY76, OsWRKY76.1, OsWRKY76.2, OsWRKY76.3	WRKY GENE 76
OsAffx.13195.1.S1_at	LOC_Os03g36080.1	Os03g0559700	0.000309208	3.60365	Expressed protein	Conserved hypothetical protein.	0	0	not assigned	not assigned.unknown		expressed protein	0	0	0	0	0	0	0	0		OsJAZ7, OsJAZ 8, OsJAZ8, Os-JAZ8, JAZ8, OsTIFY10c, OsTIFY10c/OsJAZ8	TIFY GENE 10C
Os.10597.1.S1_at	LOC_Os01g53350.1	Os01g0734800	0.000189077	3.59635	Anthocyanidin 5,3-O-glucosyltransferase, putative, expressed	UDP-glucuronosyl/UDP-glucosyltransferase family protein.	Biological Process: metabolic process (GO:0008152), Molecular Function: transferase activity, transferring hexosyl groups (GO:0016758)	UDP-glucuronosyl/UDP-glucosyltransferase (IPR002213)	misc	misc.UDP glucosyl and glucoronyl transferases		anthocyanidin 5,3-O-glucosyltransferase, putative, expressed	PF00201	UDP-glucoronosyl and UDP-glucosyl transferase	GO:0016758	0	0	0	0	0		-	-
Os.47814.1.A1_s_at	LOC_Os09g38130.1	Os09g0554300	0.00400481	3.59338	Auxin Efflux Carrier family protein, expressed	Auxin efflux carrier domain containing protein.	Biological Process: transmembrane transport (GO:0055085), Cellular Component: integral to membrane (GO:0016021)	Auxin efflux carrier (IPR004776)	transport	transport.misc		auxin efflux carrier component, putative, expressed	PF03547	Membrane transport protein	GO:0055085	0	0	0	putative transport protein	K07088		-	-
Os.5643.1.S1_at	LOC_Os01g64890.1	Os01g0869200	0.000243418	3.58308	Metal ion transporter, putative, expressed	Magnesium transporter, Mg-mediated aluminum tolerance	Biological Process: magnesium ion transport (GO:0015693), Molecular Function: magnesium ion transmembrane transporter activity (GO:0015095)	Magnesium transporter MRS2/LPE10 (IPR026573)	transport	transport.unspecified cations		CorA-like magnesium transporter protein, putative, expressed	0	0	0	0	0	0	0	0		OsHAK17	HIGH-AFFINITY POTASSIUM(K+) TRANSPORTER 17
Os.11829.1.S2_at	LOC_Os01g25920.1	Os01g0361000	0.000169501	3.57552	Expressed protein	Conserved hypothetical protein.	0	0	not assigned	not assigned.unknown		expressed protein	0	0	0	0	0	0	0	0		OsPT19	PHOSPHATE TRANSPORTER 19
OsAffx.19285.1.S1_at	LOC_Os11g40810.1	None	0.00611181	3.57469	Receptor-like protein kinase 5 precursor, putative, expressed	0	0	0	signalling	signalling.receptor kinases.leucine rich repeat XI		receptor kinase, putative, expressed	PF13855	Leucine rich repeat	GO:0005515	0	2.7.11.1	Non-specific serine/threonine protein kinase.	0	0		-	-
Os.51848.1.S1_x_at	LOC_Os10g31330.1	Os10g0450900	0.00123877	3.57456	Glycine-rich cell wall structural protein 2 precursor, putative, expressed	Similar to Glycine-rich cell wall structural protein 2 precursor.	0	0	not assigned	not assigned.no ontology		0	0	0	0	0	0	0	0	0		-	-
Os.27043.1.A1_at	LOC_Os05g03920.1	Os05g0130100	0.000628672	3.56942	Protein kinase, putative, expressed	Hypothetical conserved gene.	Biological Process: protein phosphorylation (GO:0006468), Molecular Function: protein kinase activity (GO:0004672), Molecular Function: protein serine/threonine kinase activity (GO:0004674), Molecular Function: protein tyrosine kinase activity (GO:0004713), Molecular Function: ATP binding (GO:0005524), Molecular Function: transferase activity, transferring phosphorus-containing groups (GO:0016772)	Protein kinase, catalytic domain (IPR000719), Serine/threonine-protein kinase, catalytic domain (IPR002290), Gnk2-homologous domain (IPR002902), Serine/threonine-protein kinase, active site (IPR008271), Protein kinase-like domain (IPR011009), Concanavalin A-like lectin/glucanase, subgroup (IPR013320), Protein kinase, ATP binding site (IPR017441), Serine/threonine-protein kinase-like domain (IPR01…	signalling	signalling.receptor kinases.DUF 26		TKL_IRAK_DUF26-lf.3 - DUF26 kinases have homology to DUF26 containing loci, expressed	PF01657	Salt stress response/antifungal	GO:0006468	0	2.7.11.1	Non-specific serine/threonine protein kinase.	0	0		OsABCG22	ABC TRANSPORTER G FAMILY MEMBER 22
Os.32115.1.S1_at	LOC_Os01g71350.1	Os01g0940800	0.00185029	3.56684	Glucan endo-1,3-beta-glucosidase GII precursor, putative, expressed	Similar to Beta-1,3-glucanase precursor.	Biological Process: carbohydrate metabolic process (GO:0005975), Molecular Function: catalytic activity (GO:0003824), Molecular Function: hydrolase activity, hydrolyzing O-glycosyl compounds (GO:0004553), Molecular Function: cation binding (GO:0043169)	Glycoside hydrolase, family 17 (IPR000490), Glycoside hydrolase, subgroup, catalytic domain (IPR013781), Glycoside hydrolase, superfamily (IPR017853)	misc	misc.beta 1,3 glucan hydrolases.glucan endo-1,3-beta-glucosidase		glycosyl hydrolases family 17, putative, expressed	PF00332	Glycosyl hydrolases family 17	GO:0005975	0	3.2.1.39	Glucan endo-1,3-beta-D-glucosidase.	0	0		-	-
Os.11830.1.S1_at	LOC_Os05g30350.1	Os05g0366600	0.0008092	3.54906	Non-cyanogenic beta-glucosidase precursor, putative, expressed	Similar to Hydroxyisourate hydrolase.	Biological Process: carbohydrate metabolic process (GO:0005975), Molecular Function: catalytic activity (GO:0003824), Molecular Function: hydrolase activity, hydrolyzing O-glycosyl compounds (GO:0004553), Molecular Function: cation binding (GO:0043169)	Glycoside hydrolase, family 1 (IPR001360), Glycoside hydrolase, subgroup, catalytic domain (IPR013781), Glycoside hydrolase, superfamily (IPR017853), Glycoside hydrolase, family 1, active site (IPR018120)	misc	misc.gluco-, galacto- and mannosidases		Os5bglu22 - beta-glucosidase homologue, similar to G. max isohydroxyurate hydrolase, expressed	PF00232	Glycosyl hydrolase family 1	GO:0005975	0	3.2.1.21	Beta-glucosidase.	beta-glucosidase [EC:3.2.1.21]	K01188		OsRLCK282	RECEPTOR-LIKE CYTOPLASMIC KINASE 282
Os.7911.1.S1_at	LOC_Os01g27210.1	Os01g0369700	0.000114703	3.54854	OsGSTF5 (glutathione S-transferase)	Similar to Glutathione S-transferase GST 8 (EC 2.5.1.18).	Molecular Function: protein binding (GO:0005515)	Glutathione S-transferase, N-terminal (IPR004045), Glutathione S-transferase, C-terminal (IPR004046), Glutathione S-transferase, C-terminal-like (IPR010987), Thioredoxin-like fold (IPR012336), Glutathione S-transferase/chloride channel, C-terminal (IPR017933)	misc	misc.glutathione S transferases		glutathione S-transferase, putative, expressed	PF00043	Glutathione S-transferase, C-terminal domain	GO:0005515	0	2.5.1.18	Glutathione transferase.	glutathione S-transferase [EC:2.5.1.18]	K00799		-	-
Os.54566.1.S1_at	LOC_Os02g35940.1	Os02g0567800	0.00152422	3.54384	Gibberellin receptor GID1L2, putative, expressed	Alpha/beta hydrolase fold-3 domain containing protein.	Biological Process: metabolic process (GO:0008152), Molecular Function: hydrolase activity (GO:0016787)	Lipase, GDXG, active site (IPR002168), Alpha/beta hydrolase fold-3 (IPR013094)	not assigned	not assigned.no ontology		gibberellin receptor GID1L2, putative, expressed	PF00135	Carboxylesterase family	0	0	4.2.99.22	Tuliposide A-converting enzyme.	0	0		OsUCL33	UCLACYANIN-LIKE PROTEIN 33
Os.48976.1.A1_s_at	LOC_Os07g48500.1	Os07g0684000	0.00019638	3.53799	Stress responsive protein, putative, expressed	Ricin B-related lectin domain containing protein.	0	Ricin B-related lectin (IPR008997)	not assigned	not assigned.no ontology.hydroxyproline rich proteins		stress responsive protein, putative, expressed	PF14200	Ricin-type beta-trefoil lectin domain-like	0	0	0	0	0	0		-	-
Os.23172.1.S1_x_at	LOC_Os07g02940.1	Os07g0120650	0.00050305	3.53514	Expressed protein	Protein of unknown function DUF538 family protein.	0	Protein of unknown function DUF538 (IPR007493)	not assigned	not assigned.unknown		DUF538 domain containing protein, putative, expressed	PF04398	Protein of unknown function, DUF538	0	0	0	0	0	0		-	-
Os.28282.2.S1_s_at	LOC_Os07g46846.1	Os07g0663700	0.0318042	3.53181	Sex determination protein tasselseed-2, putative, expressed	Similar to Oxidoreductase, short chain dehydrogenase/reductase family protein, expressed.	Biological Process: metabolic process (GO:0008152), Molecular Function: nucleotide binding (GO:0000166), Molecular Function: oxidoreductase activity (GO:0016491)	Short-chain dehydrogenase/reductase SDR (IPR002198), Glucose/ribitol dehydrogenase (IPR002347), NAD(P)-binding domain (IPR016040), Polyketide synthase/Fatty acid synthase, KR (IPR020842)	misc	misc.short chain dehydrogenase/reductase (SDR)		sex determination protein tasselseed-2, putative, expressed	PF13561	Enoyl-(Acyl carrier protein) reductase	0	0	1.1.1.145	3-beta-hydroxy-Delta(5)-steroid dehydrogenase.	0	0		OsFRDL2	-
Os.10861.1.S1_at	LOC_Os11g08100.1	Os11g0183900	0.00333156	3.51584	Aspartic proteinase Asp1 precursor, putative, expressed	Similar to Aspartic proteinase Asp1 precursor (EC 3.4.23.-) (OsAsp1) (Nucellin- like protein).	Biological Process: proteolysis (GO:0006508), Molecular Function: aspartic-type endopeptidase activity (GO:0004190)	Peptidase A1 (IPR001461), Peptidase aspartic, active site (IPR001969), Peptidase aspartic, catalytic (IPR009007), Peptidase aspartic (IPR021109)	protein	protein.degradation.aspartate protease		eukaryotic aspartyl protease domain containing protein, expressed	PF00026	Eukaryotic aspartyl protease	GO:0006508	0	3.4.23.12	Nepenthesin.	0	0		-	-
Os.23008.1.S1_at	LOC_Os10g39710.1	Os10g0543500	0.000513157	3.51471	Strictosidine synthase, putative, expressed	Six-bladed beta-propeller, TolB-like domain containing protein.	Biological Process: biosynthetic process (GO:0009058), Molecular Function: strictosidine synthase activity (GO:0016844)	Six-bladed beta-propeller, TolB-like (IPR011042), Strictosidine synthase, conserved region (IPR018119)	secondary metabolism	secondary metabolism.N misc.alkaloid-like		strictosidine synthase, putative, expressed	PF08450	SMP-30/Gluconolaconase/LRE-like region	0	0	4.3.3.2	Strictosidine synthase.	0	0		-	-
Os.45928.1.S1_at	LOC_Os01g32460.1	Os01g0508500	0.000492384	3.50851	Expressed protein	Conserved hypothetical protein.	0	0	not assigned	not assigned.unknown		expressed protein	PF15699	0	0	0	0	0	0	0		Os-THT1, OsTHT1	TRYPTAMINE HYDROXYCINNAMOYL TRANSFERASE 1
Os.18053.1.S1_at	LOC_Os01g52340.1	Os01g0721400	0.000233288	3.49973	NB-ARC domain containing protein, expressed	NB-ARC domain containing protein.	Molecular Function: ADP binding (GO:0043531)	NB-ARC (IPR002182)	stress	stress.biotic		NB-ARC domain containing protein, expressed	0	0	0	0	0	0	0	0		OsTIFY11d, OsJAZ1, OsJAZ 12, OsJAZ12	TIFY GENE 11D
Os.17271.1.S1_at	LOC_Os12g07310.1	Os12g0170800	0.00116808	3.48832	Citrate-binding protein precursor, putative, expressed	Similar to Citrate binding protein precursor.	0	Concanavalin A-like lectin/glucanase (IPR008985), Alginate lyase 2 (IPR014895)	not assigned	not assigned.unknown		citrate-binding protein precursor, putative, expressed	PF08787	Alginate lyase	0	0	0	0	0	0		OsPFK10, PFK10	-
Os.34960.1.S1_at	LOC_Os07g49114.1	Os07g0691300	0.00990891	3.48043	Wound-induced protein WI12 containing protein, expressed	Wound-induced protein, Wun1, subgroup domain containing protein.	0	Wound-induced protein, Wun1 (IPR009798), Wound-induced protein, Wun1, subgroup (IPR016533)	not assigned	not assigned.unknown		wound-induced protein WI12, putative, expressed	PF07107	Wound-induced protein WI12	0	0	0	0	0	0		Oschib1, PR-8, PR8, OsPR8	-
OsAffx.32080.1.S1_at	LOC_Os12g38290.1	Os12g0571000	0.000270804	3.46841	Metallothionein-like protein 1, putative, expressed	Metallothionein-like protein type 1.	Molecular Function: metal ion binding (GO:0046872)	Metallothionein, family 15, plant (IPR000347)	metal handling	metal handling.binding, chelation and storage		metallothionein, putative, expressed	PF01439	Metallothionein	GO:0046872	0	0	0	0	0		-	-
Os.54874.1.S1_at	LOC_Os09g27040.1	Os09g0442400	8.73578e-06	3.45977	GEX1, putative, expressed	t-snare domain containing protein.	0	0	not assigned	not assigned.unknown		GEX1, putative, expressed	0	0	0	0	0	0	0	0		GRP, Osgrp-2, OsGRP-2, GRCWP	-
OsAffx.22801.1.S1_at	LOC_Os01g03890.1	Os01g0129600	0.00674968	3.45964	Seed specific protein Bn15D17A, putative	Similar to LBD40 (LOB DOMAIN-CONTAINING PROTEIN 40).	0	Lateral organ boundaries, LOB (IPR004883)	RNA	RNA.regulation of transcription.AS2,Lateral Organ Boundaries Gene Family		DUF260 domain containing protein, putative, expressed	PF03195	Protein of unknown function DUF260	0	0	0	0	0	0		-	-
Os.48064.1.S1_at	LOC_Os09g26780.1	Os09g0439200	0.000213368	3.45071	PnFL-2, putative, expressed	Jasmonate ZIM-domain protein, Jasmonate-induced resistance to bacterial blight, Repressor of jasmonic acid signaling	0	Tify (IPR010399), CO/COL/TOC1, conserved site (IPR018467)	not assigned	not assigned.unknown		zinc-finger protein, putative, expressed	PF09425	Divergent CCT motif	0	0	0	0	jasmonate ZIM domain-containing protein	K13464		-	-
Os.6792.1.S1_at	LOC_Os10g39300.1	Os10g0538200	0.0010935	3.41611	Aspartic proteinase nepenthesin-1 precursor, putative, expressed	Peptidase aspartic, catalytic domain containing protein.	Biological Process: proteolysis (GO:0006508), Molecular Function: aspartic-type endopeptidase activity (GO:0004190)	Peptidase A1 (IPR001461), Peptidase aspartic, catalytic (IPR009007), Peptidase aspartic (IPR021109)	RNA	RNA.regulation of transcription.unclassified		aspartic proteinase nepenthesin, putative, expressed	PF00026	Eukaryotic aspartyl protease	GO:0006508	0	3.4.23.12	Nepenthesin.	0	0		-	-
Os.23297.1.S1_at	LOC_Os03g56860.1	Os03g0781300	0.00059895	3.41078	Expressed protein	Conserved hypothetical protein.	0	0	not assigned	not assigned.unknown		expressed protein	0	0	0	0	0	0	0	0		-	-
OsAffx.2103.1.S1_at	LOC_Os01g28089.1	Os01g0379001	0.00151449	3.40641	Conserved hypothetical protein	0	0	0	not assigned	not assigned.unknown		expressed protein	PF05078	Protein of unknown function (DUF679)	0	0	0	0	0	0		-	-
Os.55301.1.S1_x_at	LOC_Os09g29480.1	Os09g0471000	0.00100847	3.40443	Cupin, RmlC-type, putative, expressed	Similar to cupin, RmlC-type.	Biological Process: oxidation-reduction process (GO:0055114), Molecular Function: cysteamine dioxygenase activity (GO:0047800)	Cupin, RmlC-type (IPR011051), Cysteamine dioxygenase (IPR012864), RmlC-like jelly roll fold (IPR014710)	not assigned	not assigned.unknown		2-aminoethanethiol dioxygenase, putative, expressed	PF07847	Protein of unknown function (DUF1637)	GO:0055114	0	1.13.11.19	Cysteamine dioxygenase.	cysteamine dioxygenase [EC:1.13.11.19]	K10712		-	-
Os.26323.1.S1_at	LOC_Os07g35290.1	Os07g0537300	4.02046e-05	3.40089	Receptor-like serine-threonine protein kinase, putative, expressed	Similar to receptor-like serine-threonine protein kinase.	0	Gnk2-homologous domain (IPR002902)	signalling	signalling.receptor kinases.DUF 26		TKL_IRAK_DUF26-lc.10 - DUF26 kinases have homology to DUF26 containing loci, expressed	PF01657	Salt stress response/antifungal	GO:0006468	0	2.7.11.1	Non-specific serine/threonine protein kinase.	0	0		-	-
OsAffx.23985.1.S1_at	LOC_Os01g70050.1	Os01g0924966	0.000248646	3.39112	OsSAUR3 - Auxin-responsive SAUR gene family member	Auxin responsive SAUR protein family protein.	0	Auxin responsive SAUR protein (IPR003676)	hormone metabolism	hormone metabolism.auxin.induced-regulated-responsive-activated		OsSAUR3 - Auxin-responsive SAUR gene family member, expressed	PF02519	Auxin responsive protein	GO:0009733	0	0	0	SAUR family protein	K14488		-	-
Os.28823.1.S1_at	LOC_Os01g37750.1	Os01g0558100	0.00114225	3.38087	Glutathione S-transferase GSTU6, putative, expressed	Similar to Glutathione S-transferase TSI-1 (EC 2.5.1.18) (Glutathione S- transferase 1).	Molecular Function: protein binding (GO:0005515)	Glutathione S-transferase, N-terminal (IPR004045), Glutathione S-transferase, C-terminal (IPR004046), Glutathione S-transferase, C-terminal-like (IPR010987), Thioredoxin-like fold (IPR012336), Glutathione S-transferase/chloride channel, C-terminal (IPR017933)	misc	misc.glutathione S transferases		glutathione S-transferase, putative, expressed	PF13410	Glutathione S-transferase, C-terminal domain	GO:0005515	0	2.5.1.18	Glutathione transferase.	0	0		-	-
OsAffx.30080.1.S1_at	LOC_Os09g29510.1	Os09g0471200	0.000189182	3.3774	OsWAK80 - OsWAK receptor-like protein kinase, expressed	Similar to WAK80 - OsWAK receptor-like protein kinase.	Biological Process: protein phosphorylation (GO:0006468), Molecular Function: protein kinase activity (GO:0004672), Molecular Function: protein serine/threonine kinase activity (GO:0004674), Molecular Function: protein tyrosine kinase activity (GO:0004713), Molecular Function: ATP binding (GO:0005524), Molecular Function: transferase activity, transferring phosphorus-containing groups (GO:0016772)	Protein kinase, catalytic domain (IPR000719), Serine-threonine/tyrosine-protein kinase (IPR001245), Serine/threonine-protein kinase, catalytic domain (IPR002290), Serine/threonine-protein kinase, active site (IPR008271), Protein kinase-like domain (IPR011009), Protein kinase, ATP binding site (IPR017441), Tyrosine-protein kinase, catalytic domain (IPR020635)	protein	protein.postranslational modification.kinase.receptor like cytoplasmatic kinase VII		OsWAK80 - OsWAK receptor-like protein kinase, expressed	PF07645	Calcium-binding EGF domain	GO:0005509	0	2.7.11.1	Non-specific serine/threonine protein kinase.	0	0		OsGSTU24	TAU GLUTATHIONE S-TRANSFERASE 24
Os.6450.1.S1_at	LOC_Os07g09190.1	Os07g0190000	0.00506184	3.36857	1-deoxy-D-xylulose-5-phosphate synthase, chloroplast precursor, putative, expressed	Similar to 1-deoxy-D-xylulose 5-phosphate synthase 2 precursor.	Biological Process: metabolic process (GO:0008152), Biological Process: terpenoid biosynthetic process (GO:0016114), Molecular Function: catalytic activity (GO:0003824), Molecular Function: 1-deoxy-D-xylulose-5-phosphate synthase activity (GO:0008661), Molecular Function: oxidoreductase activity, acting on the aldehyde or oxo group of donors, disulfide as acceptor (GO:0016624)	Dehydrogenase, E1 component (IPR001017), Transketolase, N-terminal (IPR005474), Transketolase-like, pyrimidine-binding domain (IPR005475), Transketolase, C-terminal (IPR005476), Deoxyxylulose-5-phosphate synthase (IPR005477), Transketolase, C-terminal/Pyruvate-ferredoxin oxidoreductase, domain II (IPR009014), Transketolase-like, C-terminal (IPR015941), Transketolase binding site (IPR020826)	secondary metabolism	secondary metabolism.isoprenoids.non-mevalonate pathway.DXS		transketolase, putative, expressed	PF02780	Transketolase, C-terminal domain	GO:0008152	0	2.2.1.7	1-deoxy-D-xylulose-5-phosphate synthase.	1-deoxy-D-xylulose-5-phosphate synthase [EC:2.2.1.7]	K01662		-	-
OsAffx.7625.1.S1_at	LOC_Os12g17860.1	Os12g0276800	0.0246581	3.36605	Retrotransposon protein, putative, Ty3-gypsy subclass	0	0	0	not assigned	not assigned.no ontology		0	0	0	0	0	0	0	0	0		-	-
OsAffx.3313.1.S1_at	LOC_Os03g24690.1	Os03g0361700	0.00428472	3.36536	Terpene synthase 7, putative, expressed	Similar to Terpene synthase family, metal binding domain containing protein, expressed.	Biological Process: metabolic process (GO:0008152), Molecular Function: magnesium ion binding (GO:0000287), Molecular Function: lyase activity (GO:0016829)	Terpene synthase-like (IPR001906), Terpene synthase, metal-binding domain (IPR005630), Terpenoid cylases/protein prenyltransferase alpha-alpha toroid (IPR008930), Terpenoid synthase (IPR008949)	secondary metabolism	secondary metabolism.isoprenoids.terpenoids		terpene synthase, putative, expressed	PF01397	Terpene synthase, N-terminal domain	GO:0016829	0	4.2.3.104	Alpha-humulene synthase.	0	0		OsGSTU30	TAU GLUTATHIONE S-TRANSFERASE 30
Os.35386.1.S1_at	LOC_Os04g53860.1	Os04g0630900	0.000553391	3.36085	Leucoanthocyanidin reductase, putative, expressed	Similar to H0105C05.3 protein.	Biological Process: steroid biosynthetic process (GO:0006694), Biological Process: oxidation-reduction process (GO:0055114), Molecular Function: nucleotide binding (GO:0000166), Molecular Function: 3-beta-hydroxy-delta5-steroid dehydrogenase activity (GO:0003854), Molecular Function: oxidoreductase activity, acting on the CH-OH group of donors, NAD or NADP as acceptor (GO:0016616)	3-beta hydroxysteroid dehydrogenase/isomerase (IPR002225), NAD(P)-binding domain (IPR016040)	secondary metabolism	secondary metabolism.flavonoids.dihydroflavonols.dihydroflavonol 4-reductase		reductase, putative, expressed	PF01073	3-beta hydroxysteroid dehydrogenase/isomerase family	GO:0055114	0	1.3.1.77	Anthocyanidin reductase.	0	0		OsGSTU50	TAU GLUTATHIONE S-TRANSFERASE 50
Os.5581.1.S1_at	LOC_Os03g56540.1	None	0.000435503	3.32791	Mitochondrial import inner membrane translocase subunit TIM14, putative, expressed	0	0	0	stress	stress.abiotic.heat		0	0	0	0	0	0	0	0	0		-	-
OsAffx.28251.1.S1_at	LOC_Os07g03780.1	Os07g0129800	0.000920608	3.32521	Lectin-like receptor kinase 7, putative	Similar to lectin-like receptor kinase 7.	Biological Process: protein phosphorylation (GO:0006468), Molecular Function: protein kinase activity (GO:0004672), Molecular Function: protein serine/threonine kinase activity (GO:0004674), Molecular Function: protein tyrosine kinase activity (GO:0004713), Molecular Function: binding (GO:0005488), Molecular Function: ATP binding (GO:0005524), Molecular Function: transferase activity, transferrin…	Protein kinase, catalytic domain (IPR000719), Legume lectin, beta chain (IPR001220), Serine/threonine-protein kinase, catalytic domain (IPR002290), Serine/threonine-protein kinase, active site (IPR008271), Concanavalin A-like lectin/glucanase (IPR008985), Protein kinase-like domain (IPR011009), Concanavalin A-like lectin/glucanase, subgroup (IPR013320), Protein kinase, ATP binding site (IPR017441…	misc	misc.myrosinases-lectin-jacalin		lectin-like receptor kinase, putative, expressed	PF00069	Protein kinase domain	GO:0006468	0	2.7.11.1	Non-specific serine/threonine protein kinase.	0	0		-	-
OsAffx.30680.1.S1_at	LOC_Os10g35830.1	Os10g0502300	0.00409691	3.32504	Hypothetical protein	Hypothetical conserved gene.	0	0	not assigned	not assigned.unknown		expressed protein	0	0	0	0	0	0	0	0		-	-
Os.7144.2.S1_a_at	LOC_Os05g33570.1	Os05g0405000	0.000526604	3.32066	Pyruvate, phosphate dikinase, chloroplast precursor, putative, expressed	Orthophosphate dikinase precursor (EC 2.7.9.1).	Biological Process: phosphorylation (GO:0016310), Molecular Function: catalytic activity (GO:0003824), Molecular Function: ATP binding (GO:0005524), Molecular Function: kinase activity (GO:0016301), Molecular Function: transferase activity, transferring phosphorus-containing groups (GO:0016772), Molecular Function: ligase activity (GO:0016874), Molecular Function: pyruvate, phosphate dikinase act…	PEP-utilising enzyme, C-terminal (IPR000121), Pyruvate phosphate dikinase, PEP/pyruvate-binding (IPR002192), PEP-utilising enzyme, mobile domain (IPR008279), Pyruvate, phosphate dikinase (IPR010121), ATP-grasp fold, subdomain 1 (IPR013815), ATP-grasp fold, subdomain 2 (IPR013816), Pyruvate/Phosphoenolpyruvate kinase (IPR015813), PEP-utilising enzyme, active site (IPR018274), PEP-utilising enzyme,…	gluconeogenesis / glyoxylate cycle	gluconeogenesis / glyoxylate cycle.pyruvate dikinase		pyruvate, phosphate dikinase, chloroplast precursor, putative, expressed	PF00391	PEP-utilising enzyme, mobile domain	GO:0016772	0	2.7.9.1	Pyruvate, phosphate dikinase.	pyruvate,orthophosphate dikinase [EC:2.7.9.1]	K01006		-	-
Os.39087.1.S1_at	LOC_Os01g14550.1	Os01g0248300	0.00097602	3.31637	Pathogen-related protein, putative, expressed	Similar to Pathogen-related protein.	0	0	stress	stress.biotic		pathogen-related protein, putative, expressed	0	0	0	0	0	0	0	0		Cht8, OsChia2a, Cht2, Rcht2, Chia2a	CHITINASE 8
Os.26889.1.S1_at	LOC_Os12g28137.1	Os12g0467700	0.00102742	3.31636	Cell Division Protein AAA ATPase family, putative, expressed	ATPase, AAA-type, core domain containing protein.	Molecular Function: nucleotide binding (GO:0000166), Molecular Function: ATP binding (GO:0005524), Molecular Function: nucleoside-triphosphatase activity (GO:0017111)	ATPase, AAA+ type, core (IPR003593), ATPase, AAA-type, core (IPR003959)	protein	protein.degradation.AAA type		ATPase 3, putative, expressed	PF14363	Domain associated at C-terminal with AAA	GO:0005524	0	0	0	0	0		Cht8, OsChia2a, Cht2, Rcht2, Chia2a	CHITINASE 8
Os.27755.1.S1_at	LOC_Os07g35560.1	Os07g0539900	0.000510412	3.30716	Hydrolase, hydrolyzing O-glycosyl compounds, putative, expressed	Similar to Beta-1,3-glucanase-like protein.	Biological Process: carbohydrate metabolic process (GO:0005975), Molecular Function: catalytic activity (GO:0003824), Molecular Function: hydrolase activity, hydrolyzing O-glycosyl compounds (GO:0004553), Molecular Function: cation binding (GO:0043169)	Glycoside hydrolase, family 17 (IPR000490), X8 (IPR012946), Glycoside hydrolase, subgroup, catalytic domain (IPR013781), Glycoside hydrolase, superfamily (IPR017853)	misc	misc.beta 1,3 glucan hydrolases.glucan endo-1,3-beta-glucosidase		glucan endo-1,3-beta-glucosidase precursor, putative, expressed	PF07983	X8 domain	GO:0005975	0	3.2.1.39	Glucan endo-1,3-beta-D-glucosidase.	0	0		-	-
Os.51741.1.S1_at	LOC_Os05g25920.1	Os05g0324700	0.00626883	3.30462	Expressed protein	Conserved hypothetical protein.	0	0	not assigned	not assigned.unknown		expressed protein	0	0	0	0	0	0	0	0		-	-
Os.767.1.S1_at	LOC_Os01g43700.1	Os01g0627400	0.000635079	3.30333	Cytochrome P450 72A1, putative, expressed	Similar to Cytochrome P450 monooxygenase CYP72A5 (Fragment).	Biological Process: oxidation-reduction process (GO:0055114), Molecular Function: iron ion binding (GO:0005506), Molecular Function: electron carrier activity (GO:0009055), Molecular Function: oxidoreductase activity, acting on paired donors, with incorporation or reduction of molecular oxygen (GO:0016705), Molecular Function: heme binding (GO:0020037)	Cytochrome P450 (IPR001128), Cytochrome P450, E-class, group I (IPR002401), Cytochrome P450, conserved site (IPR017972)	misc	misc.cytochrome P450		cytochrome P450 72A1, putative, expressed	PF00067	Cytochrome P450	GO:0055114	0	1.3.3.9	Secologanin synthase.	0	0		-	-
Os.55259.1.S1_at	LOC_Os04g32480.1	Os04g0395800	0.00181117	3.3014	ZIM motif family protein, expressed	Tify domain containing protein.	Molecular Function: protein binding (GO:0005515)	Tify (IPR010399), CO/COL/TOC1, conserved site (IPR018467)	not assigned	not assigned.unknown		zinc-finger protein, putative, expressed	PF09425	Divergent CCT motif	0	0	0	0	jasmonate ZIM domain-containing protein	K13464		-	-
Os.54471.1.S1_at	LOC_Os08g10630.1	Os08g0207500	0.00116629	3.301	OsZIP4	Similar to Zinc transporter ZIP1 (Fragment).	Biological Process: metal ion transport (GO:0030001), Biological Process: transmembrane transport (GO:0055085), Biological Process: zinc ion transmembrane transport (GO:0071577), Cellular Component: membrane (GO:0016020), Cellular Component: integral to membrane (GO:0016021), Molecular Function: zinc ion transmembrane transporter activity (GO:0005385), Molecular Function: metal ion transmembrane …	Zinc/iron permease (IPR003689), Zinc/iron permease, fungal/plant (IPR004698)	transport	transport.metal		metal cation transporter, putative, expressed	PF02535	ZIP Zinc transporter	GO:0055085	0	0	0	0	K14709		Rir1b, Rir1a, OsRALF-28, OsRALF28, RALF-28, RALF28	RICE PATHOGEN-RELATED PROTEIN
Os.172.1.S1_a_at	LOC_Os11g47500.1	Os11g0700900	0.0144878	3.29877	Xylanase inhibitor protein 1 precursor, putative, expressed	Glycoside hydrolase, subgroup, catalytic core domain containing protein.	Biological Process: carbohydrate metabolic process (GO:0005975), Molecular Function: catalytic activity (GO:0003824), Molecular Function: cation binding (GO:0043169)	Glycoside hydrolase, subgroup, catalytic domain (IPR013781), Glycoside hydrolase, superfamily (IPR017853)	stress	stress.biotic		glycosyl hydrolase, putative, expressed	PF00704	Glycosyl hydrolases family 18	GO:0005975	0	3.2.1.14	Chitinase.	0	0		-	-
Os.41653.1.S1_x_at	LOC_Os01g49820.1	Os01g0693300	0.000685497	3.29653	Lipid phosphate phosphatase 3, chloroplast precursor, putative, expressed	Similar to Lipid phosphate phosphatase 2 (EC 3.1.3.-) (AtLPP2) (Phosphatidic acid phosphatase 2) (AtPAP2) (Prenyl diphosphate phosphatase).	Cellular Component: membrane (GO:0016020), Molecular Function: catalytic activity (GO:0003824)	Phosphatidic acid phosphatase type 2/haloperoxidase (IPR000326), Phosphatidic acid phosphatase/chloroperoxidase, N-terminal (IPR016118)	misc	misc.acid and other phosphatases		lipid phosphatase protein, putative, expressed	PF01569	PAP2 superfamily	0	0	3.1.3.4	Phosphatidate phosphatase.	0	0		-	-
Os.55360.1.S1_at	LOC_Os02g50710.1	Os02g0740600	0.000955366	3.28732	Expressed protein	Conserved hypothetical protein.	0	0	not assigned	not assigned.unknown		expressed protein	0	0	0	0	0	0	0	0		-	-
Os.17286.1.S1_at	LOC_Os03g21060.1	Os03g0327800	1.33055e-05	3.28022	NAC domain transcription factor, putative, expressed	NAC Family transcriptional activator, Abiotic stress response, Positive regulator of leaf senescence	Biological Process: regulation of transcription, DNA-templated (GO:0006355), Molecular Function: DNA binding (GO:0003677)	NAC domain (IPR003441)	development	development.unspecified		No apical meristem protein, putative, expressed	PF02365	No apical meristem (NAM) protein	GO:0006355	0	0	0	0	0		-	-
Os.10884.1.S1_at	LOC_Os03g58790.1	Os03g0802500	0.00365446	3.27741	ATPase 3, putative, expressed	ATPase, AAA-type, core domain containing protein.	Molecular Function: nucleotide binding (GO:0000166), Molecular Function: ATP binding (GO:0005524), Molecular Function: nucleoside-triphosphatase activity (GO:0017111)	ATPase, AAA+ type, core (IPR003593), ATPase, AAA-type, core (IPR003959), ATPase, AAA-type, conserved site (IPR003960)	protein	protein.degradation.AAA type		ATPase, putative, expressed	PF00004	ATPase family associated with various cellular activities (AAA)	GO:0005524	0	0	0	0	0		OsFER1, OsFer1	FERRITIN 1
Os.49938.1.S1_at	LOC_Os06g19010.1	Os06g0294200	0.00015262	3.27657	Cadmium tolerance factor, putative, expressed	Conserved hypothetical protein.	0	0	cell	cell.organisation		cadmium tolerance factor, putative, expressed	PF13962	Domain of unknown function	0	0	0	0	0	0		prx131	-
Os.6157.1.S1_at	LOC_Os01g37630.1	Os01g0557100	0.00195671	3.271	Esterase PIR7B, putative, expressed	Alpha/beta hydrolase family protein.	0	0	misc	misc.nitrilases, *nitrile lyases, berberine bridge enzymes, reticuline oxidases, troponine reductases		esterase, putative, expressed	PF12697	Alpha/beta hydrolase family	0	0	0	0	0	0		OsWRKY40	WRKY GENE 40
Os.31381.1.S1_at	LOC_Os01g03720.1	Os01g0128000	0.00027661	3.25709	MYB transcription factor, putative, expressed	Myb transcription factor domain containing protein.	Biological Process: regulation of transcription, DNA-dependent (GO:0006355), Molecular Function: DNA binding (GO:0003677), Molecular Function: protein binding (GO:0005515)	SANT domain, DNA binding (IPR001005), Homeodomain-like (IPR009057), Homeodomain-related (IPR012287), Myb, DNA-binding (IPR014778), Myb transcription factor (IPR015495), Transcription regulator HTH, Myb-type, DNA-binding (IPR017930)	RNA	RNA.regulation of transcription.MYB domain transcription factor family		MYB family transcription factor, putative, expressed	PF00249	Myb-like DNA-binding domain	0	0	0	0	myb proto-oncogene protein, plant	K09422		OsNAC10, ONAC122, NAC122	NAC DOMAIN-CONTAINING PROTEIN 122
Os.51566.1.S1_at	LOC_Os10g28299.1	Os10g0418900	0.00168661	3.2547	Expressed protein	Hypothetical conserved gene.	0	0	not assigned	not assigned.unknown		expressed protein	0	0	0	0	0	0	0	0		-	-
Os.17762.1.S1_at	LOC_Os06g29844.1	Os06g0494400	6.58868e-05	3.25436	Transparent testa 12 protein, putative, expressed	Multi antimicrobial extrusion protein MatE family protein.	Biological Process: drug transmembrane transport (GO:0006855), Biological Process: transmembrane transport (GO:0055085), Cellular Component: membrane (GO:0016020), Molecular Function: drug transmembrane transporter activity (GO:0015238), Molecular Function: antiporter activity (GO:0015297)	Multi antimicrobial extrusion protein (IPR002528)	transport	transport.misc		MATE efflux family protein, putative, expressed	PF01554	MatE	GO:0055085	0	0	0	multidrug resistance protein, MATE family	K03327		-	-
Os.40189.1.S1_at	LOC_Os07g23340.1	None	0.00036742	3.25047	Fatty acyl coA reductase, putative, expressed	0	0	0	lipid metabolism	lipid metabolism.lipid degradation.beta-oxidation.acyl CoA reductase		male sterility protein, putative, expressed	PF03015	Male sterility protein	GO:0080019	0	1.2.1.50	Long-chain-fatty-acyl-CoA reductase.	fatty acyl-CoA reductase [EC:1.2.1.-]	K13356		-	-
Os.11290.1.S1_at	LOC_Os06g44170.1	Os06g0651000	0.000765063	3.2478	Leucoanthocyanidin reductase, putative, expressed	Similar to Helminthosporium carbonum susceptibility1.	Biological Process: cellular metabolic process (GO:0044237), Molecular Function: nucleotide binding (GO:0000166), Molecular Function: catalytic activity (GO:0003824), Molecular Function: coenzyme binding (GO:0050662)	NAD-dependent epimerase/dehydratase (IPR001509), NAD(P)-binding domain (IPR016040)	secondary metabolism	secondary metabolism.flavonoids.dihydroflavonols.dihydroflavonol 4-reductase		NAD dependent epimerase/dehydratase family protein, putative, expressed	PF01370	NAD dependent epimerase/dehydratase family	GO:0050662	0	1.1.1.219	Dihydrokaempferol 4-reductase.	0	0		-	-
Os.18257.1.S1_at	LOC_Os07g10840.1	Os07g0209100	4.41474e-05	3.23464	Stachyose synthase precursor, putative, expressed	Similar to Seed imbibition protein (Fragment).	Biological Process: metabolic process (GO:0008152), Molecular Function: catalytic activity (GO:0003824)	Raffinose synthase (IPR008811), Aldolase-type TIM barrel (IPR013785), Glycoside hydrolase, superfamily (IPR017853)	minor CHO metabolism	minor CHO metabolism.raffinose family.raffinose synthases.putative		uncharacterized glycosyltransferase, putative, expressed	PF05691	Raffinose synthase or seed imbibition protein Sip1	0	0	2.4.1.82	Galactinol--sucrose galactosyltransferase.	raffinose synthase [EC:2.4.1.82]	K06617		OsAsp2	-
Os.33762.1.S1_at	LOC_Os01g11160.1	Os01g0209800	0.00118471	3.23369	Cationic amino acid transporter 4, putative, expressed	Similar to Cationic amino acid transporter (Fragment).	Biological Process: amino acid transmembrane transport (GO:0003333), Biological Process: transport (GO:0006810), Biological Process: transmembrane transport (GO:0055085), Cellular Component: membrane (GO:0016020), Molecular Function: amino acid transmembrane transporter activity (GO:0015171)	Amino acid/polyamine transporter I (IPR002293), Amino acid permease domain (IPR004841), Cationic amino acid transporter (IPR015606)	transport	transport.amino acids		amino acid permease family protein, putative, expressed	PF13906	C-terminus of AA_permease	GO:0016020	0	0	0	0	0		RZ53	-
Os.20589.1.S1_at	LOC_Os01g41800.1	Os01g0602200	0.00050198	3.23274	Cytochrome P450 72A1, putative, expressed	Cytochrome P450 monooxygenase, Tolerance to acetolactate synthase-inhibiting herbicides (pseudogene)	0	0	misc	misc.cytochrome P450		cytochrome P450, putative, expressed	PF00067	Cytochrome P450	GO:0055114	0	1.14.13.173	11-oxo-beta-amyrin 30-oxidase.	0	0		Adh3	-
Os.20224.1.S1_at	LOC_Os12g37690.1	Os12g0564100	0.00244299	3.23116	MYB transcription factor, putative, expressed	Similar to Myb-like DNA-binding domain containing protein, expressed.	Biological Process: regulation of transcription, DNA-dependent (GO:0006355), Molecular Function: DNA binding (GO:0003677), Molecular Function: protein binding (GO:0005515)	SANT domain, DNA binding (IPR001005), Homeodomain-like (IPR009057), Homeodomain-related (IPR012287), Myb, DNA-binding (IPR014778), Myb transcription factor (IPR015495), MYB-like (IPR017877)	RNA	RNA.regulation of transcription.MYB domain transcription factor family		MYB family transcription factor, putative, expressed	PF00249	Myb-like DNA-binding domain	0	0	0	0	myb proto-oncogene protein, plant	K09422		-	-
OsAffx.28360.1.S1_at	LOC_Os07g09310.1	Os07g0190800	0.00410709	3.22995	Thioredoxin H-type, putative, expressed	Similar to Thioredoxin h.	Biological Process: glycerol ether metabolic process (GO:0006662), Biological Process: cell redox homeostasis (GO:0045454), Molecular Function: electron carrier activity (GO:0009055), Molecular Function: protein disulfide oxidoreductase activity (GO:0015035)	Thioredoxin (IPR005746), Thioredoxin-like fold (IPR012336), Thioredoxin domain (IPR013766), Thioredoxin, conserved site (IPR017937)	redox	redox.thioredoxin		thioredoxin, putative, expressed	PF00085	Thioredoxin	GO:0045454	0	1.6.5.4	Monodehydroascorbate reductase (NADH).	thioredoxin 1	K03671		-	-
Os.54291.1.S1_at	LOC_Os11g42200.1	Os11g0641500	0.0266989	3.2275	Laccase LAC2-1, putative, expressed	Cupredoxin domain containing protein.	Biological Process: lignin catabolic process (GO:0046274), Biological Process: oxidation-reduction process (GO:0055114), Cellular Component: apoplast (GO:0048046), Molecular Function: copper ion binding (GO:0005507), Molecular Function: laccase activity (GO:0008471), Molecular Function: oxidoreductase activity (GO:0016491)	Multicopper oxidase, type 1 (IPR001117), Multicopper oxidase, copper-binding site (IPR002355), Cupredoxin (IPR008972), Multicopper oxidase, type 2 (IPR011706), Multicopper oxidase, type 3 (IPR011707), Laccase (IPR017761)	secondary metabolism	secondary metabolism.simple phenols		laccase precursor protein, putative, expressed	PF00394	Multicopper oxidase	GO:0055114	0	1.10.3.2	Laccase.	adenylyl-sulfate reductase (glutathione) [EC:1.8.4.9]	K05909		-	-
Os.49889.1.S1_at	LOC_Os11g16530.1	Os11g0266500	0.000397347	3.22639	Late blight resistance protein homolog R1B-17, putative, expressed	Similar to NB-ARC domain containing protein, expressed.	0	0	stress	stress.biotic		mal, putative, expressed	PF00931	NB-ARC domain	GO:0043531	0	0	0	0	0		-	-
Os.5384.1.S1_at	LOC_Os06g21400.1	None	0.00470793	3.22224	Non-protein coding transcript, unclassifiable transcript.	0	0	0	not assigned	not assigned.no ontology		0	0	0	0	0	0	0	0	0		OsPR4d	PATHOGENESIS-RELATED GENE 4D
Os.54733.1.S1_at	LOC_Os05g50730.1	Os05g0584400	0.000110472	3.22093	Expressed protein	Conserved hypothetical protein.	0	0	not assigned	not assigned.unknown		expressed protein	0	0	0	0	0	0	0	0		OsPR4c	PATHOGENESIS-RELATED GENE 4C
Os.9543.1.S1_at	LOC_Os08g26350.1	Os08g0352100	0.00194523	3.21854	Expressed protein	Conserved hypothetical protein.	0	0	not assigned	not assigned.unknown		expressed protein	0	0	0	0	0	0	0	0		OsPR4, OsPR4a, PR4a, OsPR-4	PATHOGENESIS-RELATED GENE 4
Os.17985.1.S1_s_at	LOC_Os03g56500.1	Os03g0776400	0.00149493	3.21786	Expressed protein	Conserved hypothetical protein.	0	0	not assigned	not assigned.unknown		expressed protein	0	0	0	0	0	0	0	0		-	-
Os.12082.1.S1_at	LOC_Os04g39350.1	Os04g0469000	0.00256598	3.21679	ATFP4, putative, expressed	Heavy metal transport/detoxification protein domain containing protein.	0	0	not assigned	not assigned.no ontology		heavy metal associated domain containing protein, expressed	0	0	0	0	0	0	0	0		-	-
Os.49329.1.S1_at	LOC_Os02g35490.1	Os02g0562600	0.00129905	3.21003	MLO-like protein 1, putative, expressed	Similar to Seven trans-membrane protein (Fragment).	Biological Process: cell death (GO:0008219), Cellular Component: integral to membrane (GO:0016021)	Mlo-related protein (IPR004326)	stress	stress.biotic.signalling.MLO-like		MLO domain containing protein, putative, expressed	PF03094	Mlo family	GO:0016021	0	0	0	mlo protein	K08472		-	-
Os.53993.1.S1_x_at	LOC_Os02g27360.1	Os02g0473200	8.30099e-05	3.20666	Pepsin A, putative, expressed	Peptidase aspartic, catalytic domain containing protein.	Biological Process: proteolysis (GO:0006508), Molecular Function: aspartic-type endopeptidase activity (GO:0004190)	Peptidase A1 (IPR001461), Peptidase aspartic, catalytic (IPR009007), Peptidase aspartic (IPR021109)	protein	protein.degradation.aspartate protease		aspartic proteinase-like protein 2 precursor, putative, expressed	PF00026	Eukaryotic aspartyl protease	GO:0006508	0	3.4.23.12	Nepenthesin.	0	0		-	-
OsAffx.28760.2.S1_at	LOC_Os07g35180.1	None	0.000267124	3.20323	Hypothetical protein	0	0	0	not assigned	not assigned.unknown		hypothetical protein	0	0	0	0	0	0	0	0		OsJAmyb, JAmyb	-
Os.37051.1.S1_at	LOC_Os06g39120.1	Os06g0591400	0.000639521	3.20225	Expressed protein	Conserved hypothetical protein.	0	0	not assigned	not assigned.unknown		expressed protein	0	0	0	0	0	0	0	0		-	-
Os.16540.1.S1_at	LOC_Os07g06830.1	Os07g0162400	0.00250324	3.1984	Gibberellin receptor GID1L2, putative, expressed	Alpha/beta hydrolase fold-3 domain containing protein.	Biological Process: metabolic process (GO:0008152), Molecular Function: hydrolase activity (GO:0016787)	Lipase, GDXG, active site (IPR002168), Alpha/beta hydrolase fold-3 (IPR013094)	not assigned	not assigned.no ontology		gibberellin receptor GID1L2, putative, expressed	PF12695	Alpha/beta hydrolase family	0	0	3.1.1.1	Carboxylesterase.	0	0		-	-
Os.11417.1.S1_at	LOC_Os02g26810.1	Os02g0467600	0.00541752	3.19237	Trans-cinnamate 4-monooxygenase, putative, expressed	Similar to Cinnamate 4-hydroxylase CYP73.	Biological Process: oxidation-reduction process (GO:0055114), Molecular Function: iron ion binding (GO:0005506), Molecular Function: electron carrier activity (GO:0009055), Molecular Function: oxidoreductase activity, acting on paired donors, with incorporation or reduction of molecular oxygen (GO:0016705), Molecular Function: heme binding (GO:0020037)	Cytochrome P450 (IPR001128), Cytochrome P450, E-class, group I (IPR002401), Cytochrome P450, conserved site (IPR017972)	misc	misc.cytochrome P450		cytochrome P450, putative, expressed	PF00067	Cytochrome P450	GO:0055114	0	1.14.13.11	Trans-cinnamate 4-monooxygenase.	trans-cinnamate 4-monooxygenase [EC:1.14.13.11]	K00487		C10923	-
Os.10356.1.S1_at	LOC_Os03g08320.1	Os03g0180900	0.00567263	3.18672	PnFL-2, putative, expressed	Tify domain containing protein.	Molecular Function: protein binding (GO:0005515)	Tify (IPR010399), CO/COL/TOC1, conserved site (IPR018467)	not assigned	not assigned.unknown		ZIM domain containing protein, putative, expressed	PF09425	Divergent CCT motif	0	0	0	0	jasmonate ZIM domain-containing protein	K13464		-	-
Os.46584.1.S1_at	LOC_Os06g05120.1	Os06g0143100	0.00033113	3.18655	Expressed protein	Similar to Cadmium tolerant 1.	0	0	not assigned	not assigned.unknown		expressed protein	PF12734	Cysteine-rich TM module stress tolerance	0	0	0	0	0	0		-	-
OsAffx.27690.1.S1_at	LOC_Os06g17940.1	None	0.00458482	3.18154	Hypothetical protein	0	0	0	not assigned	not assigned.no ontology		0	0	0	0	0	0	0	0	0		-	-
Os.6683.1.S1_at	LOC_Os01g58130.1	Os01g0793800	0.000812932	3.17834	Expressed protein	Conserved hypothetical protein.	0	0	not assigned	not assigned.unknown		expressed protein	0	0	0	0	0	0	0	0		OsFER2, OsFer2	FERRITIN 2
Os.56682.1.S1_at	LOC_Os06g50940.1	Os06g0725100	0.000480754	3.17174	Anther-specific proline-rich protein APG precursor, putative, expressed	Lipase, GDSL domain containing protein.	Biological Process: lipid metabolic process (GO:0006629), Molecular Function: hydrolase activity, acting on ester bonds (GO:0016788)	Lipase, GDSL (IPR001087)	misc	misc.GDSL-motif lipase		GDSL-like lipase/acylhydrolase, putative, expressed	PF00657	GDSL-like Lipase/Acylhydrolase	GO:0016788	0	3.1.1.3	Triacylglycerol lipase.	0	0		Pox, prx135	PEROXIDASE
Os.50470.1.S1_at	LOC_Os01g71310.1	Os01g0940000	0.00285796	3.16785	Cytokinin dehydrogenase 1 precursor, putative, expressed	Cytokinin oxidase/dehydrogenase, Crown root formation	Biological Process: cytokinin metabolic process (GO:0009690), Biological Process: oxidation-reduction process (GO:0055114), Molecular Function: catalytic activity (GO:0003824), Molecular Function: UDP-N-acetylmuramate dehydrogenase activity (GO:0008762), Molecular Function: oxidoreductase activity (GO:0016491), Molecular Function: oxidoreductase activity, acting on CH-OH group of donors (GO:00166…	FAD-binding, type 2, subdomain 1 (IPR016167), FAD-binding, type 2 (IPR016166), FAD linked oxidase, N-terminal (IPR006094), CO dehydrogenase flavoprotein-like, FAD-binding, subdomain 2 (IPR016169), FAD-linked oxidase-like, C-terminal (IPR016164), Cytokinin dehydrogenase 1, FAD/cytokinin binding domain (IPR015345), Vanillyl-alcohol oxidase/Cytokinin dehydrogenase C-terminal domain (IPR016170), Oxyg…	hormone metabolism	hormone metabolism.cytokinin.synthesis-degradation		cytokinin dehydrogenase precursor, putative, expressed	PF01565	FAD binding domain	GO:0055114	0	1.5.99.12	Cytokinin dehydrogenase.	cytokinin dehydrogenase [EC:1.5.99.12]	K00279		OsDMC1A, OsDmc1A, Dmc1A, DMC1, OsDMC1, RiLIM15A, OsRad51	MEIOTIC PROTEIN DMC1A
Os.11844.1.S1_at	LOC_Os01g37040.1	Os01g0551000	0.00127525	3.16624	Expressed protein	Conserved hypothetical protein.	0	0	not assigned	not assigned.no ontology		retrotransposon protein, putative, Ty1-copia subclass, expressed	0	0	0	0	0	0	0	0		OsPAP21c	PURPLE ACID PHOSPHATASE 21C
Os.14076.1.S1_s_at	LOC_Os02g44820.1	Os02g0668500	0.00244396	3.16068	Cellular retinaldehyde-binding/triple function, C-terminal, putative, expressed	Cellular retinaldehyde-binding/triple function, C-terminal domain containing protein.	0	0	signalling	signalling.G-proteins		rho-GTPase-activating protein-related, putative, expressed	PF13716	Divergent CRAL/TRIO domain	0	0	0	0	0	0		-	-
OsAffx.20724.2.S1_s_at	LOC_Os10g07010.1	None	7.65411e-05	3.1514	Similar ro Senescence Associated protein 15	0	0	0	lipid metabolism	lipid metabolism.FA synthesis and FA elongation.beta ketoacyl CoA synthase		3-ketoacyl-CoA synthase, putative, expressed	PF08541	3-Oxoacyl-[acyl-carrier-protein (ACP)] synthase III C terminal	GO:0016747	0	2.3.1.199	Very-long-chain 3-oxoacyl-CoA synthase.	0	K15397		-	-
Os.11991.1.S1_at	LOC_Os11g10520.1	Os11g0210600	0.000626919	3.14768	Alcohol dehydrogenase 2, putative, expressed	Similar to Alcohol dehydrogenase (Fragment).	Biological Process: oxidation-reduction process (GO:0055114), Molecular Function: nucleotide binding (GO:0000166), Molecular Function: zinc ion binding (GO:0008270), Molecular Function: oxidoreductase activity (GO:0016491)	Alcohol dehydrogenase superfamily, zinc-type (IPR002085), GroES-like (IPR011032), Alcohol dehydrogenase, C-terminal (IPR013149), Alcohol dehydrogenase GroES-like (IPR013154), NAD(P)-binding domain (IPR016040)	misc	misc.alcohol dehydrogenases		dehydrogenase, putative, expressed	PF08240	Alcohol dehydrogenase GroES-like domain	GO:0055114	0	1.1.1.1	Alcohol dehydrogenase.	alcohol dehydrogenase [EC:1.1.1.1]	K00001		-	-
Os.39872.1.A1_s_at	LOC_Os05g10620.1	Os05g0194500	0.000231448	3.14368	ANAC075, putative, expressed	Similar to ANAC075.	Biological Process: regulation of transcription, DNA-dependent (GO:0006355), Molecular Function: DNA binding (GO:0003677)	No apical meristem (NAM) protein (IPR003441)	development	development.unspecified		no apical meristem protein, putative, expressed	PF02365	No apical meristem (NAM) protein	GO:0006355	0	0	0	0	0		-	-
Os.49803.1.S1_at	LOC_Os07g35690.1	Os07g0541400	0.000564249	3.13367	Protein kinase, putative	Similar to Receptor protein kinase.	Biological Process: protein phosphorylation (GO:0006468), Molecular Function: protein kinase activity (GO:0004672), Molecular Function: protein serine/threonine kinase activity (GO:0004674), Molecular Function: ATP binding (GO:0005524), Molecular Function: transferase activity, transferring phosphorus-containing groups (GO:0016772)	Protein kinase, catalytic domain (IPR000719), Serine-threonine/tyrosine-protein kinase (IPR001245), Gnk2-homologous domain (IPR002902), Serine/threonine-protein kinase, active site (IPR008271), Protein kinase-like domain (IPR011009), Protein kinase, ATP binding site (IPR017441)	signalling	signalling.receptor kinases.DUF 26		TKL_IRAK_DUF26-lc.3 - DUF26 kinases have homology to DUF26 containing loci, expressed	PF01657	Salt stress response/antifungal	GO:0006468	0	2.7.11.1	Non-specific serine/threonine protein kinase.	0	0		-	-
Os.25606.1.S1_at	LOC_Os09g25060.1	Os09g0417600	0.0168495	3.12322	OsWRKY76 - Superfamily of rice TFs having WRKY and zinc finger domains, expressed	WRKY transcription factor, Transcriptional repressor, Pathogen defense	Biological Process: regulation of transcription, DNA-templated (GO:0006355), Molecular Function: transcription factor activity, sequence-specific DNA binding (GO:0003700), Molecular Function: sequence-specific DNA binding (GO:0043565)	WRKY domain (IPR003657)	RNA	RNA.regulation of transcription.WRKY domain transcription factor family		WRKY76, expressed	PF03106	WRKY DNA -binding domain	GO:0043565	0	0	0	0	0		-	-
Os.28023.1.S1_at	LOC_Os01g62130.1	Os01g0838600	0.000337317	3.10709	Zinc finger, C2H2 type family protein, expressed	Zinc finger, C2H2-like domain containing protein.	Cellular Component: intracellular (GO:0005622), Molecular Function: zinc ion binding (GO:0008270)	Zinc finger, C2H2 (IPR007087), Zinc finger, C2H2-like (IPR015880)	RNA	RNA.regulation of transcription.C2H2 zinc finger family		ZOS1-14 - C2H2 zinc finger protein, expressed	PF13912	C2H2-type zinc finger	0	0	0	0	0	0		-	-
Os.4780.1.S1_at	LOC_Os03g55290.1	Os03g0760800	0.00331449	3.10566	Gibberellin-regulated protein 2 precursor, putative, expressed	Similar to GAST1 protein precursor.	0	Gibberellin regulated protein (IPR003854)	hormone metabolism	hormone metabolism.gibberelin.induced-regulated-responsive-activated		GASR3 - Gibberellin-regulated GASA/GAST/Snakin family protein precursor, expressed	PF02704	Gibberellin regulated protein	0	0	0	0	0	0		-	-
Os.22681.1.S1_at	LOC_Os01g41810.1	Os01g0602400	6.81856e-05	3.10301	Cytochrome P450 72A1, putative, expressed	Similar to Cytochrome P450 monooxygenase CYP72A5 (Fragment).	Biological Process: oxidation-reduction process (GO:0055114), Molecular Function: iron ion binding (GO:0005506), Molecular Function: electron carrier activity (GO:0009055), Molecular Function: oxidoreductase activity, acting on paired donors, with incorporation or reduction of molecular oxygen (GO:0016705), Molecular Function: heme binding (GO:0020037)	Cytochrome P450 (IPR001128), Cytochrome P450, E-class, group I (IPR002401), Cytochrome P450, conserved site (IPR017972)	misc	misc.cytochrome P450		cytochrome P450 72A1, putative, expressed	PF00067	Cytochrome P450	GO:0055114	0	1.3.3.9	Secologanin synthase.	0	0		-	-
Os.23578.1.S1_at	LOC_Os06g05450.1	Os06g0147200	0.00293414	3.08469	Conserved hypothetical protein	Conserved hypothetical protein.	0	0	not assigned	not assigned.unknown		expressed protein	0	0	0	0	0	0	0	0		-	-
Os.53136.1.S1_at	LOC_Os06g45890.1	Os06g0670300	0.000495392	3.07939	Myb-like DNA-binding domain, SHAQKYF class family protein, expressed	Homeodomain-like containing protein.	Biological Process: regulation of transcription, DNA-dependent (GO:0006355), Molecular Function: DNA binding (GO:0003677), Molecular Function: protein binding (GO:0005515)	Myb-like DNA-binding domain, SHAQKYF class (IPR006447), Homeodomain-like (IPR009057), Homeodomain-related (IPR012287), Myb, DNA-binding (IPR014778), Transcription regulator HTH, Myb-type, DNA-binding (IPR017930)	RNA	RNA.regulation of transcription.G2-like transcription factor family, GARP		MYB family transcription factor, putative, expressed	PF00249	Myb-like DNA-binding domain	0	0	0	0	0	0		-	-
Os.49780.1.S1_x_at	LOC_Os04g51050.1	Os04g0599000	0.000856293	3.07927	OsWAK53a - OsWAK receptor-like protein kinase, expressed	Similar to WAK53a - OsWAK receptor-like protein kinase.	Cellular Component: integral to membrane (GO:0016021), Molecular Function: protein serine/threonine kinase activity (GO:0004674)	Concanavalin A-like lectin/glucanase (IPR008985), Wall-associated kinase (IPR013695)	protein	protein.postranslational modification.kinase.receptor like cytoplasmatic kinase VII		OsWAK53b - OsWAK receptor-like protein kinase, expressed	PF07645	Calcium-binding EGF domain	GO:0005509	0	2.7.11.1	Non-specific serine/threonine protein kinase.	0	0		OsABA45, ABA45, OsGDP, GDP	-
Os.52171.1.S1_at	LOC_Os06g38950.1	Os06g0589300	0.000195597	3.07835	ATATH6, putative, expressed	ABC transporter-like domain containing protein.	Molecular Function: nucleotide binding (GO:0000166), Molecular Function: ATP binding (GO:0005524), Molecular Function: ATPase activity (GO:0016887), Molecular Function: nucleoside-triphosphatase activity (GO:0017111)	ABC transporter-like (IPR003439), ATPase, AAA+ type, core (IPR003593), ABC transporter, conserved site (IPR017871)	transport	transport.ABC transporters and multidrug resistance systems		ABC transporter, ATP-binding protein, putative, expressed	PF12698	ABC-2 family transporter protein	GO:0016887	0	3.6.3.32	Quaternary-amine-transporting ATPase.	0	0		-	-
Os.2677.1.S1_at	LOC_Os07g48830.1	Os07g0687900	0.00175596	3.05996	Galactinol synthase 3, putative, expressed	WSI76 protein induced by water stress.	0	0	minor CHO metabolism	minor CHO metabolism.raffinose family.galactinol synthases.putative		glycosyl transferase 8 domain containing protein, putative, expressed	PF01501	Glycosyl transferase family 8	GO:0016757	0	2.4.1.123	Inositol 3-alpha-galactosyltransferase.	0	K18819		-	-
Os.46062.1.S1_at	LOC_Os10g13940.1	Os10g0206800	2.4134e-06	3.05883	Antiporter/ drug transporter, putative, expressed	Multidrug and toxic compound extrusion (MATE) protein, Al-induced secretion of citrate	Biological Process: drug transmembrane transport (GO:0006855), Biological Process: transmembrane transport (GO:0055085), Molecular Function: drug transmembrane transporter activity (GO:0015238), Molecular Function: antiporter activity (GO:0015297), Cellular Component: membrane (GO:0016020)	Multi antimicrobial extrusion protein (IPR002528)	transport	transport.misc		MATE efflux protein, putative, expressed	PF01554	MatE	GO:0055085	0	0	0	0	0		RPR10b, PR-10b, PR10b, PBZ1, PBZ-1, OsPBZc, OsPR10b	PATHOGENESIS-RELATED GENE 10B
Os.55838.1.S1_at	LOC_Os04g56560.1	Os04g0660900	0.00218941	3.04904	Peptide transporter PTR2, putative, expressed	TGF-beta receptor, type I/II extracellular region family protein.	Biological Process: oligopeptide transport (GO:0006857), Cellular Component: membrane (GO:0016020), Molecular Function: transporter activity (GO:0005215)	Oligopeptide transporter (IPR000109), Major facilitator superfamily domain, general substrate transporter (IPR016196)	transport	transport.peptides and oligopeptides		proton-dependent oligopeptide transport, putative, expressed	PF00854	POT family	GO:0016020	0	0	0	0	0		-	-
Os.53814.1.S1_at	LOC_Os09g04050.1	Os09g0127300	0.00358607	3.03755	Dihydroflavonol-4-reductase, putative, expressed	NAD(P)-binding domain containing protein.	Biological Process: cellular metabolic process (GO:0044237), Molecular Function: nucleotide binding (GO:0000166), Molecular Function: catalytic activity (GO:0003824), Molecular Function: coenzyme binding (GO:0050662)	NAD-dependent epimerase/dehydratase (IPR001509), NAD(P)-binding domain (IPR016040)	secondary metabolism	secondary metabolism.flavonoids.dihydroflavonols.dihydroflavonol 4-reductase		dehydrogenase, putative, expressed	PF01370	NAD dependent epimerase/dehydratase family	GO:0050662	0	1.2.1.44	Cinnamoyl-CoA reductase.	cinnamoyl-CoA reductase [EC:1.2.1.44]	K09753		R2R3-MYB	-
Os.17112.1.S1_at	LOC_Os03g18030.1	Os03g0289800	0.000978301	3.0303	Leucoanthocyanidin dioxygenase, putative, expressed	Similar to Leucoanthocyanidin dioxygenase-like protein.	Biological Process: oxidation-reduction process (GO:0055114), Molecular Function: iron ion binding (GO:0005506), Molecular Function: oxidoreductase activity (GO:0016491), Molecular Function: oxidoreductase activity, acting on paired donors, with incorporation or reduction of molecular oxygen, 2-oxoglutarate as one donor, and incorporation of one atom each of oxygen into both donors (GO:0016706)	Isopenicillin N synthase (IPR002283), Oxoglutarate/iron-dependent oxygenase (IPR005123)	hormone metabolism	hormone metabolism.ethylene.synthesis-degradation		leucoanthocyanidin dioxygenase, putative, expressed	PF14226	non-haem dioxygenase in morphine synthesis N-terminal	GO:0055114	0	1.14.11.23	Flavonol synthase.	0	0		OsMT1g	METALLOTHIONEIN 1G
OsAffx.26224.2.S1_x_at	LOC_Os04g29210.1	Os04g0361500	0.0212871	3.02587	FAD binding domain containing protein, putative, expressed	Similar to OSIGBa0111E13.1 protein.	Biological Process: oxidation-reduction process (GO:0055114), Molecular Function: catalytic activity (GO:0003824), Molecular Function: UDP-N-acetylmuramate dehydrogenase activity (GO:0008762), Molecular Function: oxidoreductase activity (GO:0016491), Molecular Function: oxidoreductase activity, acting on CH-OH group of donors (GO:0016614), Molecular Function: flavin adenine dinucleotide binding (…	FAD linked oxidase, N-terminal (IPR006094), Plant-specific FAD-dependent oxidoreductase (IPR010030), FAD-binding, type 2 (IPR016166), FAD-linked oxidase, FAD-binding, subdomain 2 (IPR016168)	not assigned	not assigned.no ontology		FAD-binding and arabino-lactone oxidase domains containing protein, putative, expressed	PF04030	D-arabinono-1,4-lactone oxidase	GO:0055114	0	1.1.3.8	L-gulonolactone oxidase.	0	0		-	-
Os.4681.1.S1_at	LOC_Os08g40690.1	Os08g0518900	0.000318486	3.02256	Xylanase inhibitor protein 1 precursor, putative, expressed	Chitinase (EC 3.2.1.14).	Biological Process: carbohydrate metabolic process (GO:0005975), Molecular Function: catalytic activity (GO:0003824), Molecular Function: hydrolase activity, hydrolyzing O-glycosyl compounds (GO:0004553), Molecular Function: cation binding (GO:0043169)	Glycoside hydrolase, family 18, catalytic domain (IPR001223), Glycoside hydrolase, subgroup, catalytic domain (IPR013781), Glycoside hydrolase, superfamily (IPR017853)	stress	stress.biotic		glycosyl hydrolase, putative, expressed	PF00704	Glycosyl hydrolases family 18	GO:0005975	0	3.2.1.14	Chitinase.	0	0		-	-
Os.40000.1.S1_x_at	LOC_Os10g38600.1	Os10g0529500	0.000144434	3.0217	Glutathione S-transferase GSTU6, putative, expressed	Similar to Glutathione-S-transferase 2.	Molecular Function: protein binding (GO:0005515)	Glutathione S-transferase, N-terminal (IPR004045), Glutathione S-transferase, C-terminal-like (IPR010987), Thioredoxin-like fold (IPR012336), Glutathione S-transferase/chloride channel, C-terminal (IPR017933)	misc	misc.glutathione S transferases		glutathione S-transferase GSTU6, putative, expressed	PF13417	Glutathione S-transferase, N-terminal domain	GO:0005515	0	2.5.1.18	Glutathione transferase.	0	0		-	-
Os.33885.1.S1_at	LOC_Os01g06220.1	Os01g0155000	0.00040048	3.02116	Gibberellin receptor GID1L2, putative, expressed	Alpha/beta hydrolase fold-3 domain containing protein.	0	0	not assigned	not assigned.no ontology		gibberellin receptor GID1L2, putative, expressed	PF12695	Alpha/beta hydrolase family	0	0	3.1.1.1	Carboxylesterase.	0	0		-	-
OsAffx.27709.1.S1_at	LOC_Os06g19170.1	Os06g0295600	0.000270117	3.02064	Expressed protein	0	0	0	cell	cell.organisation		cadmium tolerance factor, putative, expressed	PF13962	Domain of unknown function	0	0	0	0	0	0		-	-
Os.7794.1.S1_at	LOC_Os10g38489.2	None	0.00169762	3.01553	Glutathione S-transferase GSTU6, putative, expressed	0	0	0	misc	misc.glutathione S transferases		0	0	0	0	0	0	0	0	0		-	-
Os.12488.1.S1_at	LOC_Os04g43650.1	Os04g0516600	0.00295809	3.0144	L-allo-threonine aldolase, putative, expressed	Pyridoxal phosphate-dependent transferase, major region, subdomain 1 domain containing protein.	Biological Process: cellular amino acid metabolic process (GO:0006520), Molecular Function: catalytic activity (GO:0003824), Molecular Function: lyase activity (GO:0016829), Molecular Function: pyridoxal phosphate binding (GO:0030170)	Aromatic amino acid beta-eliminating lyase/threonine aldolase (IPR001597), Pyridoxal phosphate-dependent transferase, major region, subdomain 1 (IPR015421), Pyridoxal phosphate-dependent transferase, major region, subdomain 2 (IPR015422), Pyridoxal phosphate-dependent transferase, major domain (IPR015424)	amino acid metabolism	amino acid metabolism.degradation.serine-glycine-cysteine group.glycine		L-allo-threonine aldolase, putative, expressed	PF01212	Beta-eliminating lyase	GO:0016829	0	4.1.2.5	L-threonine aldolase.	threonine aldolase [EC:4.1.2.5]	K01620		-	-
Os.52112.1.S1_at	LOC_Os07g48320.1	Os07g0681200	0.000938994	3.01392	Acid phosphatase 1 precursor, putative, expressed	Vegetative storage protein/acid phosphatase domain containing protein.	Molecular Function: acid phosphatase activity (GO:0003993)	Acid phosphatase (Class B) (IPR005519), Acid phosphatase, plant (IPR010028), Vegetative storage protein/acid phosphatase (IPR014403), HAD-like domain (IPR023214)	misc	misc.acid and other phosphatases		HAD superfamily phosphatase, putative, expressed	PF03767	HAD superfamily, subfamily IIIB (Acid phosphatase)	GO:0003993	0	3.1.3.2	Acid phosphatase.	0	0		-	-
Os.18448.1.S1_at	LOC_Os12g01490.1	Os12g0105600	0.000388385	3.00613	DNA binding protein, putative, expressed	Similar to Phosphate starvation regulator protein (Regulatory protein of P- starvation acclimation response Psr1).	Biological Process: regulation of transcription, DNA-dependent (GO:0006355), Molecular Function: DNA binding (GO:0003677), Molecular Function: protein binding (GO:0005515)	Myb-like DNA-binding domain, SHAQKYF class (IPR006447), Homeodomain-like (IPR009057), Homeodomain-related (IPR012287), Myb, DNA-binding (IPR014778), Transcription regulator HTH, Myb-type, DNA-binding (IPR017930)	RNA	RNA.regulation of transcription.G2-like transcription factor family, GARP		MYB family transcription factor, putative, expressed	PF00249	Myb-like DNA-binding domain	0	0	0	0	0	0		-	-
Os.6452.2.A1_a_at	LOC_Os01g43710.1	Os01g0627500	0.000162095	3.00354	Cytochrome P450 72A1, putative, expressed	Cytochrome P450 family protein.	Biological Process: oxidation-reduction process (GO:0055114), Molecular Function: iron ion binding (GO:0005506), Molecular Function: electron carrier activity (GO:0009055), Molecular Function: oxidoreductase activity, acting on paired donors, with incorporation or reduction of molecular oxygen (GO:0016705), Molecular Function: heme binding (GO:0020037)	Cytochrome P450 (IPR001128), Cytochrome P450, E-class, group I (IPR002401), Cytochrome P450, conserved site (IPR017972)	misc	misc.cytochrome P450		cytochrome P450 72A1, putative, expressed	PF00067	Cytochrome P450	GO:0055114	0	1.14.13.173	11-oxo-beta-amyrin 30-oxidase.	0	0		-	-
Os.4914.1.S1_s_at	LOC_Os03g51459.1	Os03g0724500	0.000460808	3.00128	Expressed protein	Conserved hypothetical protein.	0	0	not assigned	not assigned.unknown		expressed protein	0	0	0	0	0	0	0	0		-	-

## Sheet: Supplemental Table 2
Table S2. Down-regulation of 92 Fe-responsive genes in the iron-excess susceptible cultivar BR-IRGA 409.
Probe Set ID	Locus TIGR	Gene Os	P	Fold Change	Gene Description	Description	GO	InterPro	Metabolism	Metabolism Description		Description	PFAM ID	PFAM Description	GO ID	GO Description	EC ID	EC Description	KO Description	KO ID		Gene symbol synonym(s)	CGSNL Gene Name
Os.10018.1.S1_at	LOC_Os02g43410.1	Os02g0650300	5.96513e-07	109.301	OsYSL15 (Fe3+-phytosiderophore transporter)	Iron-phytosiderophore transporter, Iron homeostasis	Biological Process: transmembrane transport (GO:0055085)	Oligopeptide transporter OPT superfamily (IPR004813)	not assigned	not assigned.no ontology		transposon protein, putative, unclassified, expressed	PF03169	OPT oligopeptide transporter protein	GO:0055085	0	0	0	0	0		OsYSL15, OsYs7	YELLOW STRIP-LIKE GENE 15
Os.1478.1.S1_at	LOC_Os03g19436.1	Os03g0307333	9.81537e-07	102.149	OsNAS1 (Nicotianamine synthase 1)	Hypothetical conserved gene.	0	0	not assigned	not assigned.unknown		expressed protein	0	0	0	0	0	0	0	0		-	-
Os.9311.1.S1_at	LOC_Os03g19420.1	None	2.61526e-06	63.421	OsNAS2 (Nicotianamine synthase 2)	0	0	0	metal handling	metal handling.binding, chelation and storage		0	0	0	0	0	0	0	0	0		-	-
OsAffx.30449.1.S1_at	LOC_Os10g18870.1	Os10g0335000	7.2956e-07	57.6462	Dirigent-like protein	Hypothetical conserved gene.	0	Plant disease resistance response protein (IPR004265)	stress	stress.biotic		dirigent, putative, expressed	PF03018	Dirigent-like protein	0	0	0	0	0	0		OsGELP7	GDSL ESTERASE/LIPASE PROTEIN 7
Os.19632.1.S1_at	LOC_Os03g46470.1	Os03g0667500	6.79246e-06	38.5698	OsIRT1 (Fe2+ transporter)	Similar to Metal transport protein.	Biological Process: metal ion transport (GO:0030001), Biological Process: transmembrane transport (GO:0055085), Biological Process: zinc ion transmembrane transport (GO:0071577), Cellular Component: membrane (GO:0016020), Cellular Component: integral to membrane (GO:0016021), Molecular Function: zinc ion transmembrane transporter activity (GO:0005385), Molecular Function: metal ion transmembrane …	Zinc/iron permease (IPR003689), Zinc/iron permease, fungal/plant (IPR004698)	transport	transport.metal		metal cation transporter, putative, expressed	PF02535	ZIP Zinc transporter	GO:0055085	0	0	0	0	K14709		-	-
Os.12629.1.S1_at	LOC_Os01g45914.1	Os01g0647200	1.31182e-05	30.1287	IRON MAN 1	Hypothetical conserved gene.	0	0	not assigned	not assigned.unknown		expressed protein	0	0	0	0	0	0	0	0		prx12	-
Os.7989.1.S1_at	LOC_Os02g20360.1	Os02g0306401	1.49922e-05	27.7181	OsNAAT1 (Nicotianamine aminotransferase)	Similar to Nicotianamine aminotransferase A.	Biological Process: cellular amino acid metabolic process (GO:0006520), Biological Process: biosynthetic process (GO:0009058), Biological Process: 1-aminocyclopropane-1-carboxylate biosynthetic process (GO:0042218), Molecular Function: catalytic activity (GO:0003824), Molecular Function: transaminase activity (GO:0008483), Molecular Function: transferase activity, transferring nitrogenous groups …	1-aminocyclopropane-1-carboxylate synthase (IPR001176), Aminotransferase, class I/classII (IPR004839), Tyrosine/nicotianamine aminotransferase (IPR005958), Pyridoxal phosphate-dependent transferase, major region, subdomain 1 (IPR015421), Pyridoxal phosphate-dependent transferase, major region, subdomain 2 (IPR015422), Pyridoxal phosphate-dependent transferase, major domain (IPR015424), Tyrosine t…	amino acid metabolism	amino acid metabolism.degradation.aromatic aa.tyrosine		tyrosine aminotransferase, putative, expressed	PF01212	Beta-eliminating lyase	GO:0016829	0	2.6.1.80	Nicotianamine aminotransferase.	tyrosine aminotransferase [EC:2.6.1.5]	K00815		-	-
Os.46700.1.S1_at	LOC_Os10g18820.1	Os10g0334500	0.00372038	22.484	Dirigent-like protein	Similar to Dirigent-like protein, expressed.	0	Plant disease resistance response protein (IPR004265)	stress	stress.biotic		dirigent, putative, expressed	PF03018	Dirigent-like protein	0	0	0	0	0	0		-	-
Os.47802.1.A1_at	LOC_Os12g36840.1	Os12g0555100	0.000185237	14.2818	Pathogenesis-related protein 10	Similar to Probenazole-inducible protein PBZ1.	Biological Process: defense response (GO:0006952), Biological Process: response to biotic stimulus (GO:0009607)	Bet v I allergen (IPR000916), START-like domain (IPR023393)	not assigned	not assigned.unknown		pathogenesis-related Bet v I family protein, putative, expressed	PF10604	Polyketide cyclase / dehydrase and lipid transport	0	0	0	0	0	0		-	-
Os.409.1.S1_at	LOC_Os07g15460.1	Os07g0258400	1.38402e-06	13.2083	OsNRAMP1 (putative metal transporter)	OsNramp1 (Integral membrane protein).	Biological Process: transport (GO:0006810), Cellular Component: membrane (GO:0016020), Molecular Function: transporter activity (GO:0005215)	Natural resistance-associated macrophage protein (IPR001046)	transport	transport.metal		metal transporter Nramp6, putative, expressed	PF01566	Natural resistance-associated macrophage protein	GO:0016020	0	0	0	0	0		-	-
Os.26063.1.S1_at	LOC_Os11g15624.1	Os11g0262600	1.57915e-06	12.3351	Unknown protein	Conserved hypothetical protein.	0	0	not assigned	not assigned.unknown		expressed protein	0	0	0	0	0	0	0	0		-	-
OsAffx.2947.1.S1_at	LOC_Os02g43370.1	Os02g0649900	8.49792e-06	12.1345	OsYSL2 (Fe3+-phytosiderophore transporter)	Metal-nicotianamine (NA) transporter, Fe and Mn transport to the endosperm	Biological Process: transmembrane transport (GO:0055085)	Oligopeptide transporter, OPT superfamily (IPR004813)	not assigned	not assigned.no ontology		transposon protein, putative, unclassified, expressed	PF03169	OPT oligopeptide transporter protein	GO:0055085	0	0	0	0	0		-	-
Os.32686.1.S1_at	LOC_Os01g65110.1	Os01g0871600	0.000983087	11.2036	Proton-dependent oligopeptide transport (POT) family protein	Similar to Peptide transporter PTR2-B.	Biological Process: oligopeptide transport (GO:0006857), Cellular Component: membrane (GO:0016020), Molecular Function: transporter activity (GO:0005215)	Oligopeptide transporter (IPR000109), Major facilitator superfamily domain, general substrate transporter (IPR016196)	transport	transport.peptides and oligopeptides		POT family protein, expressed	PF07690	Major Facilitator Superfamily	GO:0055085	0	0	0	0	0		OsPEAMT1	-
Os.54195.1.S1_at	LOC_Os11g05390.1	Os11g0151500	5.59316e-05	10.9961	Tetracycline transporter protein, putative, expressed	Major facilitator superfamily protein.	Biological Process: transport (GO:0006810), Biological Process: transmembrane transport (GO:0055085), Cellular Component: membrane (GO:0016020), Cellular Component: integral to membrane (GO:0016021), Molecular Function: transporter activity (GO:0005215)	Sugar transporter, conserved site (IPR005829), Major facilitator superfamily (IPR011701), Major facilitator superfamily domain, general substrate transporter (IPR016196), Major facilitator superfamily domain (IPR020846)	not assigned	not assigned.unknown		transporter, major facilitator family, putative, expressed	PF07690	Major Facilitator Superfamily	GO:0055085	0	0	0	0	0		-	-
Os.11561.2.S1_a_at	LOC_Os03g22010.1	Os03g0339300	0.000350919	9.31168	OsPrx41 (peroxidase)	Hypothetical conserved gene.	Biological Process: response to oxidative stress (GO:0006979), Biological Process: oxidation-reduction process (GO:0055114), Molecular Function: peroxidase activity (GO:0004601), Molecular Function: heme binding (GO:0020037)	Plant peroxidase (IPR000823), Haem peroxidase, plant/fungal/bacterial (IPR002016), Haem peroxidase (IPR010255), Peroxidase, active site (IPR019794)	misc	misc.peroxidases		peroxidase precursor, putative, expressed	PF00141	Peroxidase	GO:0055114	0	1.11.1.7	Peroxidase.	0	0		OsPOT	-
Os.18485.1.S1_s_at	LOC_Os03g52680.1	Os03g0736900	0.000464253	9.06551	Expressed protein	Similar to Sorghum bicolor protein targeted either to mitochondria or chloroplast proteins T50848.	0	0	not assigned	not assigned.unknown		expressed protein	0	0	0	0	0	0	0	0		-	-
Os.8510.1.S1_at	LOC_Os10g18760.1	Os10g0333700	0.000731558	8.9876	Jasmonate-induced protein, putative, expressed	Plant disease resistance response protein domain containing protein.	0	Plant disease resistance response protein (IPR004265)	stress	stress.biotic		dirigent, putative, expressed	PF03018	Dirigent-like protein	0	0	0	0	0	0		prx20	-
OsAffx.30868.1.S1_at	LOC_Os11g07770.1	Os11g0179700	3.07599e-05	8.84822	Dirigent-like protein	Similar to Dirigent-like protein.	0	Plant disease resistance response protein (IPR004265)	stress	stress.biotic.PR-proteins		dirigent, putative, expressed	PF03018	Dirigent-like protein	0	0	0	0	0	0		OsBBX3, OsF, OsCCT05	-
Os.10029.1.S1_at	LOC_Os07g44550.1	Os07g0639000	0.00119012	8.42281	OsPrx107 (peroxidase)	Similar to Class III peroxidase 46.	Biological Process: response to oxidative stress (GO:0006979), Biological Process: oxidation-reduction process (GO:0055114), Molecular Function: peroxidase activity (GO:0004601), Molecular Function: heme binding (GO:0020037)	Plant peroxidase (IPR000823), Haem peroxidase, plant/fungal/bacterial (IPR002016), Haem peroxidase (IPR010255), Peroxidases heam-ligand binding site (IPR019793), Peroxidase, active site (IPR019794)	misc	misc.peroxidases		peroxidase precursor, putative, expressed	PF00141	Peroxidase	GO:0055114	0	1.11.1.7	Peroxidase.	peroxidase [EC:1.11.1.7]	K00430		OsSub12, SUB12	-
Os.5588.1.S1_s_at	LOC_Os03g09980.1	Os03g0196000	3.32104e-05	8.07909	Sulfate transporter 1.2, putative, expressed	Similar to Sulfate transporter.	Biological Process: transport (GO:0006810), Biological Process: sulfate transport (GO:0008272), Biological Process: transmembrane transport (GO:0055085), Cellular Component: membrane (GO:0016020), Cellular Component: integral to membrane (GO:0016021), Molecular Function: transporter activity (GO:0005215), Molecular Function: secondary active sulfate transmembrane transporter activity (GO:0008271)	Sulphate anion transporter (IPR001902), Sulphate transporter/antisigma-factor antagonist STAS (IPR002645), Sulphate transporter (IPR011547)	transport	transport.sulphate		sulfate transporter, putative, expressed	PF01740	STAS domain	GO:0016021	0	0	0	0	K17470		-	-
Os.47380.1.S1_at	LOC_Os04g46810.1	Os04g0554500	0.00384278	7.21579	Cortical cell-delineating protein precursor, putative, expressed	Similar to RCc3 protein.	Biological Process: lipid transport (GO:0006869)	Plant lipid transfer protein/seed storage/trypsin-alpha amylase inhibitor (IPR003612), Plant lipid transfer protein/hydrophobic protein, helical domain (IPR013770), Bifunctional inhibitor/plant lipid transfer protein/seed storage (IPR016140)	misc	misc.protease inhibitor/seed storage/lipid transfer protein (LTP) family protein		LTPL120 - Protease inhibitor/seed storage/LTP family protein precursor, expressed	PF00234	Protease inhibitor/seed storage/LTP family	0	0	0	0	0	0		OsNAAT1	NICOTINAMINE AMINOTRANSFERASE 1
Os.27205.1.S1_at	LOC_Os06g48180.1	Os06g0696600	8.80334e-05	7.12296	Xyloglucan endotransglucosylase/hydrolase protein (OsXTH10, OsXTH11, OsXTH12 ou OsXTH18)	Similar to Xyloglucan endo-transglycosylase homolog.	Biological Process: carbohydrate metabolic process (GO:0005975), Biological Process: cellular glucan metabolic process (GO:0006073), Cellular Component: cell wall (GO:0005618), Cellular Component: apoplast (GO:0048046), Molecular Function: hydrolase activity, hydrolyzing O-glycosyl compounds (GO:0004553), Molecular Function: xyloglucan:xyloglucosyl transferase activity (GO:0016762)	Glycoside hydrolase, family 16 (IPR000757), Glycoside hydrolase, family 16, active site (IPR008263), Beta-glucanase (IPR008264), Concanavalin A-like lectin/glucanase (IPR008985), Xyloglucan endo-transglycosylase, C-terminal (IPR010713), Concanavalin A-like lectin/glucanase, subgroup (IPR013320), Xyloglucan endotransglucosylase/hydrolase (IPR016455)	cell wall	cell wall.modification		glycosyl hydrolases family 16, putative, expressed	PF06955	Xyloglucan endo-transglycosylase (XET) C-terminus	GO:0048046	0	2.4.1.207	Xyloglucan:xyloglucosyl transferase.	0	0		OsRSP3, RSP3	-
OsAffx.27066.1.S1_at	LOC_Os05g28770.1	Os05g0355700	0.000522444	7.03918	Expressed protein	Conserved hypothetical protein.	0	0	hormone metabolism	hormone metabolism.jasmonate.synthesis-degradation.lipoxygenase		GCRP9 - Glycine and cysteine rich family protein precursor, expressed	PF00305	Lipoxygenase	GO:0055114	0	1.13.11.58	Linoleate 9S-lipoxygenase.	0	0		OsCBSX11	-
OsAffx.15785.1.S1_at	LOC_Os06g36850.1	Os06g0564600	0.000646331	6.79178	Cysteine synthase, putative	0	0	0	amino acid metabolism	amino acid metabolism.synthesis.serine-glycine-cysteine group.cysteine.OASTL		cysteine synthase, putative, expressed	PF00291	Pyridoxal-phosphate dependent enzyme	0	0	2.5.1.47	Cysteine synthase.	0	0		OsYSL2, Os-YSL2, OsYs6	YELLOW STRIP-LIKE GENE 2
Os.51451.1.S1_at	LOC_Os07g41340.1	Os07g0604600	0.0305426	6.76429	B12D protein, expressed	Similar to B12D protein.	0	NADH-ubiquinone reductase complex 1 MLRQ subunit (IPR010530)	development	development.unspecified		B12D protein, putative, expressed	PF06522	NADH-ubiquinone reductase complex 1 MLRQ subunit	0	0	0	0	0	0		-	-
Os.15894.1.A1_a_at	LOC_Os01g73170.1	Os01g0962700	0.0132144	6.228	OsPrx20 (peroxidase0	Similar to Peroxidase 12 precursor (EC 1.11.1.7) (Atperox P12) (PRXR6) (ATP4a).	Biological Process: response to oxidative stress (GO:0006979), Biological Process: oxidation-reduction process (GO:0055114), Molecular Function: peroxidase activity (GO:0004601), Molecular Function: heme binding (GO:0020037)	Plant peroxidase (IPR000823), Haem peroxidase, plant/fungal/bacterial (IPR002016), Twin-arginine translocation pathway, signal sequence (IPR006311), Haem peroxidase (IPR010255), Peroxidases heam-ligand binding site (IPR019793), Peroxidase, active site (IPR019794)	misc	misc.peroxidases		peroxidase precursor, putative, expressed	PF00141	Peroxidase	GO:0055114	0	1.11.1.7	Peroxidase.	peroxidase [EC:1.11.1.7]	K00430		OsACO3	AMINOCYCLOPROPANE-1-CARBOXYLIC ACID OXIDASE 3
Os.18707.1.S1_at	LOC_Os11g04020.1	Os11g0134900	1.97011e-05	6.20074	OsZIFL4/TOM1	Similar to Major facilitator superfamily antiporter.	Biological Process: transmembrane transport (GO:0055085), Cellular Component: integral to membrane (GO:0016021)	Major facilitator superfamily (IPR011701), Major facilitator superfamily domain, general substrate transporter (IPR016196), Major facilitator superfamily domain (IPR020846)	transport	transport.ABC transporters and multidrug resistance systems		major facilitator superfamily antiporter, putative, expressed	PF00083	Sugar (and other) transporter	GO:0055085	0	0	0	0	0		-	-
Os.46740.1.A1_at	LOC_Os10g01640.1	Os10g0105700	0.000326656	6.04974	Histidine decarboxylase, putative, expressed	Similar to predicted protein.	Biological Process: carboxylic acid metabolic process (GO:0019752), Molecular Function: catalytic activity (GO:0003824), Molecular Function: carboxy-lyase activity (GO:0016831), Molecular Function: pyridoxal phosphate binding (GO:0030170)	Pyridoxal phosphate-dependent decarboxylase (IPR002129), Pyridoxal phosphate-dependent transferase, major region, subdomain 1 (IPR015421), Pyridoxal phosphate-dependent transferase, major domain (IPR015424), Pyridoxal-phosphate binding site (IPR021115)	amino acid metabolism	amino acid metabolism.degradation.histidine		decarboxylase, putative, expressed	PF00282	Pyridoxal-dependent decarboxylase conserved domain	GO:0030170	0	4.1.1.22	Histidine decarboxylase.	histidine decarboxylase [EC:4.1.1.22]	K01590		-	-
Os.55590.1.S1_at	LOC_Os03g08060.2	None	0.000515374	6.04837	elongation factor 1-alpha / EF-1-alpha	0	0	0	not assigned	not assigned.no ontology		0	0	0	0	0	0	0	0	0		-	-
Os.46476.1.S1_at	LOC_Os10g31670.1	Os10g0454300	0.00135791	5.96176	Glycine-rich cell wall structural protein 2 precursor, putative, expressed	Eggshell protein family protein.	0	0	not assigned	not assigned.no ontology		0	0	0	0	0	0	0	0	0		OsSultr1;1, OsSul1;1, Sul1;1, OsSultr1;1(a), OsSultr1;1(b)	SULPHATE TRANSPORTER 1;1
Os.12788.1.S1_at	LOC_Os01g11240.1	Os01g0210600	8.1382e-06	5.82281	Expressed protein	Protein of unknown function DUF538 family protein.	0	0	not assigned	not assigned.unknown		DUF538 domain containing protein, putative, expressed	PF04398	Protein of unknown function, DUF538	0	0	0	0	0	0		OsSultr1;2, OsSul1;2	SULPHATE TRANSPORTER 1;2
Os.12340.1.S1_at	LOC_Os01g11730.1	Os01g0216000	0.000720502	5.80982	Esterase precursor, putative, expressed	Lipase, GDSL domain containing protein.	Biological Process: lipid metabolic process (GO:0006629), Molecular Function: hydrolase activity, acting on ester bonds (GO:0016788)	Lipase, GDSL (IPR001087)	misc	misc.GDSL-motif lipase		GDSL-like lipase/acylhydrolase, putative, expressed	PF00657	GDSL-like Lipase/Acylhydrolase	GO:0016788	0	3.1.1.1	Carboxylesterase.	0	0		Os3bglu6, Os3BGlu6, 3BGlu6	BETA-GLUCOSIDASE 6
Os.35123.1.S1_at	LOC_Os01g22230.1	Os01g0326000	0.000508347	5.62736	OsPrx12 (peroxidase)	Similar to Peroxidase (Fragment).	Biological Process: response to oxidative stress (GO:0006979), Biological Process: oxidation-reduction process (GO:0055114), Molecular Function: peroxidase activity (GO:0004601), Molecular Function: heme binding (GO:0020037)	Plant peroxidase (IPR000823), Haem peroxidase, plant/fungal/bacterial (IPR002016), Haem peroxidase (IPR010255), Peroxidases heam-ligand binding site (IPR019793), Peroxidase, active site (IPR019794)	misc	misc.peroxidases		peroxidase precursor, putative, expressed	PF00141	Peroxidase	GO:0055114	0	1.11.1.7	Peroxidase.	0	0		HB2, OsNSHB2, hb2	HEMOGLOBIN 2
Os.11150.1.S1_at	LOC_Os03g32490.1	Os03g0439700	0.000526598	5.48546	Expressed protein	Protein of unknown function DUF1230 family protein.	0	Uncharacterised protein family Ycf36 (IPR009631)	not assigned	not assigned.unknown		DUF1230 domain containing protein, expressed	PF06799	Protein of unknown function (DUF1230)	0	0	0	0	0	0		-	-
Os.23174.1.S1_at	LOC_Os08g14200.1	Os08g0240500	0.000238131	5.41892	Xyloglucan endotransglucosylase/hydrolase protein (OsXTH6 ou OsXTH9)	Glycoside hydrolase, family 16 domain containing protein.	Biological Process: carbohydrate metabolic process (GO:0005975), Biological Process: cellular glucan metabolic process (GO:0006073), Cellular Component: cell wall (GO:0005618), Cellular Component: apoplast (GO:0048046), Molecular Function: hydrolase activity, hydrolyzing O-glycosyl compounds (GO:0004553), Molecular Function: xyloglucan:xyloglucosyl transferase activity (GO:0016762)	Glycoside hydrolase, family 16 (IPR000757), Concanavalin A-like lectin/glucanase (IPR008985), Xyloglucan endo-transglycosylase, C-terminal (IPR010713), Concanavalin A-like lectin/glucanase, subgroup (IPR013320)	cell wall	cell wall.modification		glycosyl hydrolases family 16, putative, expressed	PF06955	Xyloglucan endo-transglycosylase (XET) C-terminus	GO:0048046	0	2.4.1.207	Xyloglucan:xyloglucosyl transferase.	0	0		-	-
OsAffx.15178.1.S1_s_at	LOC_Os05g50340.1	Os05g0579600	0.000187394	5.23643	RADIALIS, putative, expressed	Homeodomain-like containing protein.	Molecular Function: DNA binding (GO:0003677), Molecular Function: protein binding (GO:0005515)	SANT domain, DNA binding (IPR001005), Homeodomain-like (IPR009057)	RNA	RNA.regulation of transcription.MYB-related transcription factor family		MYB family transcription factor, putative, expressed	0	0	0	0	0	0	0	0		-	-
Os.50238.1.S1_x_at	LOC_Os02g10520.1	Os02g0198700	0.00371198	5.19976	Subtilisin-like protease precursor, putative, expressed	Similar to Subtilisin-like protease.	Biological Process: proteolysis (GO:0006508), Biological Process: negative regulation of catalytic activity (GO:0043086), Molecular Function: serine-type endopeptidase activity (GO:0004252), Molecular Function: identical protein binding (GO:0042802)	Peptidase S8/S53, subtilisin/kexin/sedolisin (IPR000209), Protease-associated domain, PA (IPR003137), Proteinase inhibitor I9, subtilisin propeptide (IPR010259), Peptidase S8, subtilisin-related (IPR015500), Peptidase S8, subtilisin, Ser-active site (IPR023828)	protein	protein.degradation.subtilases		OsSub12 - Putative Subtilisin homologue, expressed	PF05922	Peptidase inhibitor I9	GO:0006508	0	3.4.14.10	Tripeptidyl-peptidase II.	0	0		OsCK1, CIPK31, OsCIPK31, Os-CIPK3	CIPK-LIKE PROTEIN 1
Os.12163.1.S1_at	LOC_Os03g12510.1	Os03g0226200	0.0174359	5.18222	Non-symbiotic hemoglobin 2, putative, expressed	Non-symbiotic hemoglobin 2 (rHb2) (ORYsa GLB1b).	Biological Process: oxygen transport (GO:0015671), Molecular Function: iron ion binding (GO:0005506), Molecular Function: oxygen binding (GO:0019825), Molecular Function: heme binding (GO:0020037)	Globin, subset (IPR000971), Leghaemoglobin (IPR001032), Globin-like (IPR009050), Globin, structural domain (IPR012292), Leghaemoglobin, iron-binding site (IPR019824)	redox	redox.heme		non-symbiotic hemoglobin 2, putative, expressed	PF00042	Globin	GO:0020037	0	0	0	0	0		prx41, OsPrx41, OsPOX8.1	-
OsAffx.30196.1.S1_at	LOC_Os09g39070.1	Os09g0564200	0.00233089	5.08298	Thiol protease SEN102 precursor, putative, expressed	Hypothetical conserved gene.	Biological Process: proteolysis (GO:0006508), Molecular Function: cysteine-type endopeptidase activity (GO:0004197), Molecular Function: cysteine-type peptidase activity (GO:0008234)	Peptidase, cysteine peptidase active site (IPR000169), Peptidase C1A, papain C-terminal (IPR000668), Peptidase C1A, papain (IPR013128)	protein	protein.degradation.cysteine protease		thiol protease SEN102 precursor, putative, expressed	PF08246	Cathepsin propeptide inhibitor domain (I29)	GO:0008234	0	3.4.22.33	Fruit bromelain.	0	0		OsIRO3, IRO3, OsbHLH063	-
OsAffx.28867.2.S1_at	LOC_Os07g42070.1	Os07g0611500	0.00850892	5.04081	Protein binding protein, putative, expressed	C1-like domain containing protein.	Biological Process: intracellular signal transduction (GO:0035556), Biological Process: oxidation-reduction process (GO:0055114), Molecular Function: protein-disulfide reductase activity (GO:0047134)	Protein kinase C-like, phorbol ester/diacylglycerol binding (IPR002219), C1-like (IPR011424)	not assigned	not assigned.no ontology.DC1 domain containing protein		DC1 domain-containing protein, putative, expressed	PF07649	C1-like domain	GO:0055114	0	0	0	0	0		-	-
Os.9293.1.S1_at	LOC_Os04g40040.1	Os04g0476100	9.70425e-06	4.98789	Copper methylamine oxidase precursor, putative, expressed	Similar to Peroxisomal copper-containing amine oxidase.	Biological Process: amine metabolic process (GO:0009308), Biological Process: oxidation-reduction process (GO:0055114), Molecular Function: copper ion binding (GO:0005507), Molecular Function: primary amine oxidase activity (GO:0008131), Molecular Function: quinone binding (GO:0048038)	Copper amine oxidase (IPR000269), Copper amine oxidase, C-terminal (IPR015798), Copper amine oxidase, N2/N3-terminal (IPR015801), Copper amine oxidase, N3-terminal (IPR015802), Copper amine oxidase, N-terminal (IPR016182)	misc	misc.oxidases - copper, flavone etc		copper methylamine oxidase precursor, putative, expressed	PF02728	Copper amine oxidase, N3 domain	GO:0055114	0	1.4.3.21	Primary-amine oxidase.	primary-amine oxidase [EC:1.4.3.21]	K00276		OsZIP10	ZINC TRANSPORTER 10
Os.51491.1.S1_at	LOC_Os01g31050.1	Os01g0444100	0.000160517	4.93694	Hypothetical protein	Conserved hypothetical protein.	0	0	not assigned	not assigned.unknown		expressed protein	0	0	0	0	0	0	0	0		-	-
Os.15607.1.S1_at	LOC_Os04g31120.1	Os04g0380300	4.06715e-05	4.52336	unknown protein	Kelch-type beta propeller domain containing protein.	Molecular Function: protein binding (GO:0005515)	Kelch repeat type 1 (IPR006652), Galactose oxidase, beta-propeller (IPR015916)	protein	protein.degradation.ubiquitin.E3.SCF.FBOX		OsFBK14 - F-box domain and kelch repeat containing protein, expressed	PF01344	Kelch motif	GO:0005515	0	0	0	0	0		-	-
Os.9216.1.S1_at	LOC_Os03g26210.1	Os03g0379300	0.000109443	4.45528	Amelogenin precursor like protein, putative, expressed	Helix-loop-helix DNA-binding domain containing protein.	0	Helix-loop-helix DNA-binding (IPR011598)	RNA	RNA.regulation of transcription.bHLH,Basic Helix-Loop-Helix family		helix-loop-helix DNA-binding domain containing protein, expressed	0	0	0	0	0	0	0	0		-	-
Os.12261.1.S1_a_at	LOC_Os03g20380.1	Os03g0319400	0.000499875	4.45036	CIPK-like protein 1, putative, expressed	Serine/threonine protein kinase, Cold stress tolerance, Abiotic stresses	Biological Process: protein phosphorylation (GO:0006468), Biological Process: signal transduction (GO:0007165), Molecular Function: protein kinase activity (GO:0004672), Molecular Function: protein serine/threonine kinase activity (GO:0004674), Molecular Function: protein tyrosine kinase activity (GO:0004713), Molecular Function: ATP binding (GO:0005524), Molecular Function: transferase activity,…	Protein kinase, catalytic domain (IPR000719), Serine/threonine-protein kinase, catalytic domain (IPR002290), NAF domain (IPR004041), Serine/threonine-protein kinase, active site (IPR008271), Protein kinase-like domain (IPR011009), Protein kinase, ATP binding site (IPR017441), Serine/threonine-protein kinase-like domain (IPR017442), NAF/FISL domain (IPR018451), Tyrosine-protein kinase, catalytic d…	protein	protein.postranslational modification		CAMK_KIN1/SNF1/Nim1_like.2 - CAMK includes calcium/calmodulin depedent protein kinases, expressed	PF14531	Kinase-like	GO:0007165	0	2.7.11.1	Non-specific serine/threonine protein kinase.	0	0		OsRPI, RPI	-
OsAffx.29187.1.S1_at	LOC_Os08g14080.1	None	0.000158433	4.35982	Endo-1,3;1,4-beta-D-glucanase precursor, putative	0	0	0	not assigned	not assigned.no ontology		0	0	0	0	0	0	0	0	0		OsFbox203, Os-F0600	-
Os.27789.1.A1_at	LOC_Os06g20150.1	Os06g0306300	0.0056786	4.3569	OsPrx78 (peroxidase)	Haem peroxidase domain containing protein.	Biological Process: response to oxidative stress (GO:0006979), Biological Process: oxidation-reduction process (GO:0055114), Molecular Function: peroxidase activity (GO:0004601), Molecular Function: heme binding (GO:0020037)	Plant peroxidase (IPR000823), Haem peroxidase, plant/fungal/bacterial (IPR002016), Haem peroxidase (IPR010255), Peroxidases heam-ligand binding site (IPR019793)	misc	misc.peroxidases		peroxidase precursor, putative, expressed	PF00141	Peroxidase	GO:0055114	0	1.11.1.7	Peroxidase.	peroxidase [EC:1.11.1.7]	K00430		-	-
Os.46023.1.S1_at	LOC_Os01g25280.1	Os01g0355250	0.00244675	4.35084	Salt stress-induced protein, putative, expressed	Similar to Salt stress-induced protein.	0	Mannose-binding lectin (IPR001229)	misc	misc.myrosinases-lectin-jacalin		jacalin-like lectin domain containing protein, expressed	PF01419	Jacalin-like lectin domain	0	0	0	0	0	0		OsYSL16, Os-YSL16, OsYs14	YELLOW STRIP-LIKE GENE 16
Os.5213.1.S1_at	LOC_Os02g44720.1	Os02g0667300	0.000879563	4.23941	Expressed protein	Alcohol dehydrogenase superfamily, zinc-containing protein.	0	0	not assigned	not assigned.unknown		expressed protein	0	0	0	0	0	0	0	0		-	-
Os.20290.1.S1_at	LOC_Os07g01410.1	Os07g0104500	0.00125462	4.21424	OsPrx95 (peroxidase)	Haem peroxidase, plant/fungal/bacterial family protein.	Biological Process: response to oxidative stress (GO:0006979), Biological Process: oxidation-reduction process (GO:0055114), Molecular Function: peroxidase activity (GO:0004601), Molecular Function: heme binding (GO:0020037)	Plant peroxidase (IPR000823), Haem peroxidase, plant/fungal/bacterial (IPR002016), Haem peroxidase (IPR010255), Peroxidases heam-ligand binding site (IPR019793)	misc	misc.peroxidases		peroxidase precursor, putative, expressed	PF00141	Peroxidase	GO:0055114	0	1.11.1.7	Peroxidase.	0	0		OsXTH16	XYLOGLUCAN ENDOTRANSGLUCOSYDASE/HYDROLASE 16
OsAffx.10893.2.S1_at	LOC_Os01g03370.1	Os01g0124500	0.00051178	4.04697	Senescence-induced receptor-like serine/threonine-protein kinase precursor, putative	0	0	0	signalling	signalling.receptor kinases.misc		senescence-induced receptor-like serine/threonine-protein kinase precursor, putative, expressed	PF13855	Leucine rich repeat	GO:0005515	0	2.7.11.1	Non-specific serine/threonine protein kinase.	0	0		OsIRL1	-
Os.8241.1.S1_at	LOC_Os04g24140.1	Os04g0306400	0.000251462	4.01958	Ribose-5-phosphate isomerase, putative, expressed	Ribose 5-phosphate isomerase family protein.	Biological Process: pentose-phosphate shunt, non-oxidative branch (GO:0009052), Molecular Function: ribose-5-phosphate isomerase activity (GO:0004751)	Ribose 5-phosphate isomerase, type A (IPR004788), Ribose-5-phosphate isomerase, type A, subgroup (IPR020672)	OPP	OPP.non-reductive PP.ribose 5-phosphate isomerase		ribose-5-phosphate isomerase A, putative, expressed	PF06026	Ribose 5-phosphate isomerase A (phosphoriboisomerase A)	GO:0009052	0	5.3.1.6	Ribose-5-phosphate isomerase.	ribose 5-phosphate isomerase A [EC:5.3.1.6]	K01807		-	-
Os.22995.1.S1_at	LOC_Os06g07300.1	Os06g0169700	0.000776283	3.88284	Protein GOS9, putative, expressed	0	0	0	misc	misc.myrosinases-lectin-jacalin		jacalin-like lectin domain containing protein, expressed	PF01419	Jacalin-like lectin domain	0	0	0	0	0	0		-	-
Os.6495.1.A1_at	LOC_Os05g01600.1	Os05g0106600	6.66767e-05	3.86625	actin	Similar to Actin 97.	0	0	cell	cell.organisation		actin, putative, expressed	PF00022	Actin	0	0	0	0	actin, other eukaryote	K10355		OsLAC	-
Os.55882.1.S1_at	LOC_Os03g08720.1	Os03g0185700	0.000119396	3.85347	Agmatine coumaroyltransferase, putative, expressed	Transferase family protein.	Molecular Function: transferase activity, transferring acyl groups other than amino-acyl groups (GO:0016747)	Transferase (IPR003480), Chloramphenicol acetyltransferase-like domain (IPR023213)	secondary metabolism	secondary metabolism.phenylpropanoids		transferase family protein, putative, expressed	PF02458	Transferase family	GO:0016747	0	2.3.1.138	Putrescine N-hydroxycinnamoyltransferase.	0	0		-	-
Os.51049.1.S1_at	LOC_Os05g38420.1	Os05g0458600	0.000439135	3.78939	L-ascorbate oxidase precursor, putative, expressed	Similar to Laccase (EC 1.10.3.2).	Biological Process: lignin catabolic process (GO:0046274), Biological Process: oxidation-reduction process (GO:0055114), Cellular Component: apoplast (GO:0048046), Molecular Function: copper ion binding (GO:0005507), Molecular Function: laccase activity (GO:0008471), Molecular Function: oxidoreductase activity (GO:0016491)	Multicopper oxidase, type 1 (IPR001117), Multicopper oxidase, copper-binding site (IPR002355), Cupredoxin (IPR008972), Multicopper oxidase, type 2 (IPR011706), Multicopper oxidase, type 3 (IPR011707), Laccase (IPR017761)	secondary metabolism	secondary metabolism.simple phenols		laccase precursor protein, putative, expressed	PF07732	Multicopper oxidase	GO:0005507	0	1.10.3.2	Laccase.	adenylyl-sulfate reductase (glutathione) [EC:1.8.4.9]	K05909		-	-
Os.4965.1.S1_at	LOC_Os03g59440.1	Os03g0809000	1.42429e-06	3.70281	Disease resistance response like protein, putative, expressed	Plant disease resistance response protein family protein.	0	Plant disease resistance response protein (IPR004265)	stress	stress.biotic.PR-proteins		dirigent, putative, expressed	PF03018	Dirigent-like protein	0	0	0	0	0	0		OsATL12	-
Os.50468.1.S1_at	LOC_Os03g15320.1	Os03g0258900	0.00444512	3.69869	Glyoxal oxidase, putative, expressed	Galactose oxidase, beta-propeller domain containing protein.	0	Glyoxal oxidase, N-terminal (IPR009880), Galactose oxidase/kelch, beta-propeller (IPR011043), Immunoglobulin-like fold (IPR013783), Immunoglobulin E-set (IPR014756), Domain of unknown function DUF1929 (IPR015202), Galactose oxidase, beta-propeller (IPR015916)	Biodegradation of Xenobiotics	Biodegradation of Xenobiotics		glyoxal oxidase-related, putative, expressed	PF09118	Domain of unknown function (DUF1929)	0	0	1.1.3.9	Galactose oxidase.	0	0		-	-
Os.14411.1.S1_at	LOC_Os06g16640.1	Os06g0278000	0.00746748	3.67262	Carboxyl-terminal peptidase, putative, expressed	Glucoamylase, putatuve domain containing protein.	0	Glucoamylase, putatuve (IPR004314)	not assigned	not assigned.unknown		carboxyl-terminal peptidase, putative, expressed	PF14365	Domain of unknown function (DUF4409)	0	0	0	0	0	0		prx78	-
Os.8582.1.S1_at	LOC_Os08g14109.1	Os08g0239300	2.39152e-05	3.67065	Dienelactone hydrolase family protein	Dienelactone hydrolase domain containing protein.	Molecular Function: hydrolase activity (GO:0016787)	Dienelactone hydrolase (IPR002925)	not assigned	not assigned.no ontology		retrotransposon protein, putative, Ty1-copia subclass, expressed	PF01738	Dienelactone hydrolase family	GO:0016787	0	0	0	0	0		-	-
Os.10024.1.S1_at	LOC_Os04g45900.1	Os04g0542800	5.56684e-05	3.67062	OsYSL16 (Fe3+-phytosiderophore transporter)	Transporter of the Copper-Nicotianamine Complex, Fe(III)-deoxymugineic acid transporter, Copper distribution, Allocation of iron	Biological Process: transmembrane transport (GO:0055085)	Oligopeptide transporter, OPT superfamily (IPR004813)	not assigned	not assigned.no ontology		transposon protein, putative, unclassified, expressed	PF03169	OPT oligopeptide transporter protein	GO:0055085	0	0	0	0	0		OsXTH12	XYLOGLUCAN ENDOTRANSGLUCOSYDASE/HYDROLASE 12
Os.27759.1.S1_at	LOC_Os01g46720.1	Os01g0655500	0.000102905	3.65879	Protein kinase domain containing protein, expressed	Protein kinase, core domain containing protein.	Biological Process: protein phosphorylation (GO:0006468), Molecular Function: protein kinase activity (GO:0004672), Molecular Function: ATP binding (GO:0005524), Molecular Function: transferase activity, transferring phosphorus-containing groups (GO:0016772)	Protein kinase, catalytic domain (IPR000719), Protein kinase-like domain (IPR011009), Serine/threonine-protein kinase-like domain (IPR017442)	protein	protein.postranslational modification		expressed protein	PF00069	Protein kinase domain	GO:0006468	0	2.7.11.1	Non-specific serine/threonine protein kinase.	0	0		prx95	-
OsAffx.30199.1.S1_at	LOC_Os09g39120.1	Os09g0564700	0.00353866	3.59883	Thiol protease SEN102 precursor, putative, expressed	Similar to Vignain.	Biological Process: proteolysis (GO:0006508), Molecular Function: cysteine-type endopeptidase activity (GO:0004197), Molecular Function: cysteine-type peptidase activity (GO:0008234)	Peptidase, cysteine peptidase active site (IPR000169), Peptidase C1A, papain C-terminal (IPR000668), Peptidase C1A, papain (IPR013128), Proteinase inhibitor I29, cathepsin propeptide (IPR013201)	protein	protein.degradation.cysteine protease		thiol protease SEN102 precursor, putative, expressed	PF08246	Cathepsin propeptide inhibitor domain (I29)	GO:0008234	0	3.4.22.33	Fruit bromelain.	0	0		OsNramp1, OsNRAMP1, OsNramp6	BACTERIOCIDE EFFECT 1
Os.2209.1.S1_at	LOC_Os08g08980.1	Os08g0189300	4.2629e-05	3.58823	Germin-like protein subfamily 1 member 7 precursor, putative, expressed	Germin-like protein 8-4, Disease resistance	Cellular Component: apoplast (GO:0048046), Molecular Function: manganese ion binding (GO:0030145), Molecular Function: nutrient reservoir activity (GO:0045735)	Germin (IPR001929), Cupin 1 (IPR006045), Cupin, RmlC-type (IPR011051), RmlC-like jelly roll fold (IPR014710), Germin, manganese binding site (IPR019780)	stress	stress.abiotic.unspecified		cupin domain containing protein, expressed	PF07883	Cupin domain	0	0	0	0	0	0		0	-
OsAffx.28981.1.S1_at	LOC_Os08g01710.1	Os08g0108700	0.000257432	3.58398	Expressed protein	Glycolipid transfer protein domain domain containing protein.	Biological Process: glycolipid transport (GO:0046836), Cellular Component: cytoplasm (GO:0005737), Molecular Function: glycolipid transporter activity (GO:0017089), Molecular Function: glycolipid binding (GO:0051861)	Glycolipid transfer protein domain (IPR014830)	not assigned	not assigned.no ontology		GLTP domain containing protein, putative, expressed	PF08718	Glycolipid transfer protein (GLTP)	GO:0051861	0	0	0	0	0		-	-
OsAffx.2218.2.S1_s_at	LOC_Os01g42340.1	Os01g0608700	0.000157264	3.47614	Conserved hypothetical protein	0	0	0	not assigned	not assigned.unknown		expressed protein	PF04578	Protein of unknown function, DUF594	0	0	0	0	0	0		prx107	-
Os.27943.1.S1_a_at	LOC_Os01g50030.1	Os01g0695100	0.00384907	3.47298	Phosphoethanolamine N-methyltransferase, putative, expressed	Similar to Phosphoethanolamine N-methyltransferase.	0	0	lipid metabolism	lipid metabolism.Phospholipid synthesis		CPuORF25 - conserved peptide uORF-containing transcript, expressed	PF13489	Methyltransferase domain	GO:0008168	0	2.1.1.103	Phosphoethanolamine N-methyltransferase.	phosphoethanolamine N-methyltransferase [EC:2.1.1.103]	K05929		-	-
OsAffx.7132.1.S1_at	LOC_Os11g17380.1	Os11g0274100	9.04734e-06	3.38596	Protein kinase domain containing protein	Similar to Protein kinase domain containing protein, expressed.	Biological Process: protein phosphorylation (GO:0006468), Molecular Function: protein kinase activity (GO:0004672), Molecular Function: protein serine/threonine kinase activity (GO:0004674), Molecular Function: protein tyrosine kinase activity (GO:0004713), Molecular Function: structural molecule activity (GO:0005198), Molecular Function: ATP binding (GO:0005524), Molecular Function: transferase …	Major sperm protein (IPR000535), Protein kinase, catalytic domain (IPR000719), Serine/threonine-protein kinase, catalytic domain (IPR002290), Serine/threonine-protein kinase, active site (IPR008271), PapD-like (IPR008962), Protein kinase-like domain (IPR011009), Serine/threonine-protein kinase-like domain (IPR017442), Tyrosine-protein kinase, catalytic domain (IPR020635)	signalling	signalling.receptor kinases.DUF 26		protein kinase domain containing protein, expressed	PF00635	MSP (Major sperm protein) domain	GO:0006468	0	2.7.11.1	Non-specific serine/threonine protein kinase.	0	0		OsGLP8-4, GER1	GERMIN-LIKE PROTEIN 8-4
Os.48647.1.A1_at	LOC_Os10g31620.1	None	0.0122004	3.38346	glycine-rich cell wall structural protein 2 precursor, putative, expressed	0	0	0	not assigned	not assigned.unknown		glycine-rich cell wall structural protein 2 precursor, putative, expressed	0	0	0	0	0	0	0	0		-	-
Os.8439.1.S1_at	LOC_Os03g48626.1	None	0.000712686	3.3402	Expressed protein	0	0	0	not assigned	not assigned.unknown		expressed protein	PF04398	Protein of unknown function, DUF538	0	0	0	0	0	0		-	-
Os.47598.1.S1_at	LOC_Os01g12190.1	Os01g0221400	0.0135409	3.32555	Expressed protein	Conserved hypothetical protein.	0	0	not assigned	not assigned.unknown		expressed protein	0	0	0	0	0	0	0	0		OsXTH4	XYLOGLUCAN ENDOTRANSGLUCOSYDASE/HYDROLASE 4
Os.9534.1.S1_at	LOC_Os01g65830.1	Os01g0880800	0.00276997	3.32493	Acyl-desaturase, chloroplast precursor, putative, expressed	Similar to Acyl-[acyl-carrier-protein] desaturase, chloroplast precursor (EC 1.14.19.2) (Stearoyl-ACP desaturase).	Biological Process: fatty acid metabolic process (GO:0006631), Biological Process: oxidation-reduction process (GO:0055114), Molecular Function: oxidoreductase activity (GO:0016491), Molecular Function: acyl-[acyl-carrier-protein] desaturase activity (GO:0045300), Molecular Function: transition metal ion binding (GO:0046914)	Fatty acid desaturase, type 2 (IPR005067), Ferritin/ribonucleotide reductase-like (IPR009078), Ribonucleotide reductase-related (IPR012348)	lipid metabolism	lipid metabolism.FA synthesis and FA elongation.ACP desaturase		acyl-desaturase, chloroplast precursor, putative, expressed	PF03405	Fatty acid desaturase	GO:0055114	0	1.14.19.2	Acyl-[acyl-carrier-protein] desaturase.	acyl-[acyl-carrier-protein] desaturase [EC:1.14.19.2]	K03921		-	-
Os.19899.1.S1_x_at	LOC_Os12g42190.1	Os12g0616400	0.00388938	3.32442	Transposon protein, putative, unclassified, expressed	Similar to Isoform 2 of Transcription factor PCF8.	0	0	not assigned	not assigned.no ontology		transposon protein, putative, unclassified, expressed	PF03634	TCP family transcription factor	0	0	0	0	0	0		-	-
Os.12268.1.S1_at	LOC_Os02g53180.1	Os02g0771600	0.00175295	3.29748	1-aminocyclopropane-1-carboxylate oxidase 1, putative, expressed	Similar to 1-aminocyclopropane-1-carboxylate oxidase (Fragment).	Biological Process: oxidation-reduction process (GO:0055114), Molecular Function: oxidoreductase activity (GO:0016491), Molecular Function: oxidoreductase activity, acting on paired donors, with incorporation or reduction of molecular oxygen, 2-oxoglutarate as one donor, and incorporation of one atom each of oxygen into both donors (GO:0016706)	Oxoglutarate/iron-dependent oxygenase (IPR005123)	hormone metabolism	hormone metabolism.ethylene.synthesis-degradation		1-aminocyclopropane-1-carboxylate oxidase protein, putative, expressed	PF03171	2OG-Fe(II) oxygenase superfamily	GO:0055114	0	1.14.17.4	Aminocyclopropanecarboxylate oxidase.	0	0		-	-
OsAffx.12383.1.S1_at	LOC_Os02g37260.1	Os02g0584200	2.59629e-05	3.28976	Expressed protein	Conserved hypothetical protein.	0	0	not assigned	not assigned.unknown		hypothetical protein	0	0	0	0	0	0	0	0		-	-
OsAffx.18732.1.S1_at	LOC_Os11g07740.1	Os11g0179500	2.89224e-05	3.26797	Dirigent-like protein pDIR3, putative	Similar to dirigent-like protein pDIR9.	0	Plant disease resistance response protein (IPR004265)	stress	stress.biotic.PR-proteins		dirigent, putative, expressed	PF03018	Dirigent-like protein	0	0	0	0	0	0		-	-
Os.9805.1.S1_at	LOC_Os12g18410.1	Os12g0282000	0.000800261	3.26331	OsMIR	Conserved hypothetical protein.	0	0	not assigned	not assigned.unknown		expressed protein	0	0	0	0	0	0	0	0		-	-
Os.19822.1.S1_at	LOC_Os03g09970.1	Os03g0195800	0.00833102	3.25926	Sulfate transporter 1.2, putative, expressed	Similar to Sulfate transporter (Fragment).	Biological Process: transport (GO:0006810), Biological Process: sulfate transport (GO:0008272), Biological Process: transmembrane transport (GO:0055085), Cellular Component: membrane (GO:0016020), Cellular Component: integral to membrane (GO:0016021), Molecular Function: transporter activity (GO:0005215), Molecular Function: secondary active sulfate transmembrane transporter activity (GO:0008271)	Sulphate anion transporter (IPR001902), Sulphate transporter/antisigma-factor antagonist STAS (IPR002645), Sulphate transporter (IPR011547), Sulphate anion transporter, conserved site (IPR018045)	transport	transport.sulphate		sulfate transporter, putative, expressed	PF01740	STAS domain	GO:0016021	0	0	0	0	K17470		-	-
Os.10959.1.S1_at	LOC_Os12g19470.1	Os12g0292400	0.00962126	3.22532	Ribulose bisphosphate carboxylase small chain C, chloroplast precursor, putative, expressed	Similar to Petunia ribulose 1,5-bisphosphate carboxylase small subunit mRNA (clone pSSU 51), partial cds. (Fragment).	0	Ribulose bisphosphate carboxylase small chain, domain (IPR000894), Ribulose-1,5-bisphosphate carboxylase small subunit, N-terminal (IPR024680), Ribulose bisphosphate carboxylase, small chain (IPR024681)	PS	PS.calvin cycle.rubisco small subunit		ribulose bisphosphate carboxylase small chain, chloroplast precursor, putative, expressed	PF00101	Ribulose bisphosphate carboxylase, small chain	0	0	4.1.1.39	Ribulose-bisphosphate carboxylase.	0	0		-	-
Os.54055.1.S1_at	LOC_Os02g42640.1	Os02g0639300	0.00847931	3.21976	CBS domain containing protein, expressed	Conserved hypothetical protein.	0	0	not assigned	not assigned.unknown		CBS domain-containing protein, putative, expressed	PF00571	CBS domain	0	0	0	0	0	0		-	-
OsAffx.6250.1.S1_at	LOC_Os09g12400.1	None	0.000691742	3.21911	Hypothetical protein	0	0	0	not assigned	not assigned.unknown		expressed protein	0	0	0	0	0	0	0	0		-	-
Os.15799.1.S1_at	LOC_Os03g11420.1	Os03g0212800	0.00163985	3.19874	Non-cyanogenic beta-glucosidase precursor, putative, expressed	Similar to Beta-glucosidase.	Biological Process: carbohydrate metabolic process (GO:0005975), Molecular Function: catalytic activity (GO:0003824), Molecular Function: hydrolase activity, hydrolyzing O-glycosyl compounds (GO:0004553), Molecular Function: cation binding (GO:0043169)	Glycoside hydrolase, family 1 (IPR001360), Glycoside hydrolase, subgroup, catalytic domain (IPR013781), Glycoside hydrolase, superfamily (IPR017853), Glycoside hydrolase, family 1, active site (IPR018120)	misc	misc.gluco-, galacto- and mannosidases		Os3bglu6 - beta-glucosidase/beta-fucosidase/beta-galactosidase, expressed	PF00232	Glycosyl hydrolase family 1	GO:0005975	0	3.2.1.21	Beta-glucosidase.	beta-glucosidase [EC:3.2.1.21]	K01188		OsTOM1, ZIFL4, OsZIFL4	TRANSPORTER OF MUGINEIC ACID 1
Os.49607.1.S1_at	LOC_Os03g09880.1	Os03g0194600	0.000805272	3.16928	AIR12, putative, expressed	Protein of unknown function DUF568, DOMON-like domain containing protein.	0	DOMON domain (IPR005018), Uncharacterised conserved protein UCP037471 (IPR017214)	hormone metabolism	hormone metabolism.auxin.induced-regulated-responsive-activated		AIR12, putative, expressed	PF04526	Protein of unknown function (DUF568)	0	0	0	0	0	0		OsENA1	EFFLUX TRANSPORTER OF NICOTIANAMINE 1
Os.13490.1.S1_at	LOC_Os04g51580.1	Os04g0605300	0.00115876	3.16165	Leucine-rich repeat-containing protein 40, putative, expressed	Leucine-rich repeat, typical subtype containing protein.	Molecular Function: protein binding (GO:0005515)	Leucine-rich repeat (IPR001611), Leucine-rich repeat, typical subtype (IPR003591)	not assigned	not assigned.no ontology		leucine rich repeat containing protein, expressed	PF00560	Leucine Rich Repeat	GO:0005515	0	0	0	0	0		-	-
Os.18744.1.S1_at	LOC_Os01g59570.1	Os01g0810800	0.000196547	3.16095	Senescence-induced receptor-like serine/threonine-protein kinase precursor, putative, expressed	Hypothetical conserved gene.	Biological Process: protein phosphorylation (GO:0006468), Molecular Function: protein kinase activity (GO:0004672), Molecular Function: protein serine/threonine kinase activity (GO:0004674), Molecular Function: protein binding (GO:0005515), Molecular Function: ATP binding (GO:0005524), Molecular Function: transferase activity, transferring phosphorus-containing groups (GO:0016772)	Protein kinase, catalytic domain (IPR000719), Serine-threonine/tyrosine-protein kinase (IPR001245), Leucine-rich repeat (IPR001611), Serine/threonine-protein kinase, active site (IPR008271), Protein kinase-like domain (IPR011009), Concanavalin A-like lectin/glucanase, subgroup (IPR013320), Protein kinase, ATP binding site (IPR017441), Malectin-like carbohydrate-binding domain (IPR024788)	signalling	signalling.receptor kinases.misc		senescence-induced receptor-like serine/threonine-protein kinase precursor, putative, expressed	PF00560	Leucine Rich Repeat	GO:0005515	0	2.7.11.1	Non-specific serine/threonine protein kinase.	0	0		-	-
Os.27207.1.S1_at	LOC_Os12g25200.1	Os12g0438600	3.00463e-05	3.15402	Chloride channel protein CLC-a, putative, expressed	Similar to chloride channel protein.	Biological Process: chloride transport (GO:0006821), Biological Process: transmembrane transport (GO:0055085), Cellular Component: membrane (GO:0016020), Molecular Function: ion channel activity (GO:0005216), Molecular Function: voltage-gated chloride channel activity (GO:0005247)	Chloride channel, voltage gated (IPR001807), Chloride channel, core (IPR014743)	transport	transport.unspecified anions		chloride transporter, chloride channel family, putative, expressed	PF00654	Voltage gated chloride channel	GO:0055085	0	0	0	chloride channel 7	K05016		-	-
Os.17577.1.S2_at	LOC_Os09g21370.1	Os09g0381400	0.00466953	3.12697	Cysteine proteinase EP-B 1 precursor, putative, expressed	Similar to Ervatamin C (EC 3.4.22.-) (ERV-C).	Biological Process: proteolysis (GO:0006508), Molecular Function: cysteine-type endopeptidase activity (GO:0004197), Molecular Function: cysteine-type peptidase activity (GO:0008234)	Peptidase, cysteine peptidase active site (IPR000169), Peptidase C1A, papain C-terminal (IPR000668), Peptidase C1A, papain (IPR013128), Proteinase inhibitor I29, cathepsin propeptide (IPR013201)	protein	protein.degradation.cysteine protease		cysteine proteinase EP-B 1 precursor, putative, expressed	PF08246	Cathepsin propeptide inhibitor domain (I29)	GO:0008234	0	3.4.22.33	Fruit bromelain.	0	0		-	-
Os.5100.1.S1_s_at	LOC_Os01g47635.1	None	0.000152862	3.09357	Conserved hypothetical protein	0	0	0	not assigned	not assigned.no ontology		expressed protein	PF03188	Eukaryotic cytochrome b561	GO:0016021	0	0	0	0	0		OsMIR, MIR	-
Os.11771.1.S1_at	LOC_Os06g12320.1	Os06g0228500	0.0104799	3.07685	Amino acid/polyamine transporter II, putative, expressed	Amino acid transporter, transmembrane domain containing protein.	0	Amino acid transporter, transmembrane (IPR013057)	transport	transport.amino acids		transmembrane amino acid transporter protein, putative, expressed	PF01490	Transmembrane amino acid transporter protein	0	0	0	0	0	0		RbcS, RbcS4, OsRBCS4, OsRbcS4	-
Os.13999.1.S1_at	LOC_Os02g08150.1	Os02g0178100	0.000139943	3.06726	CONSTANS-like protein CO7, putative, expressed	Similar to CONSTANS-like protein CO6.	Cellular Component: intracellular (GO:0005622), Molecular Function: protein binding (GO:0005515), Molecular Function: zinc ion binding (GO:0008270)	Zinc finger, B-box (IPR000315), CCT domain (IPR010402)	RNA	RNA.regulation of transcription.C2C2(Zn) CO-like, Constans-like zinc finger family		CCT/B-box zinc finger protein, putative, expressed	PF00643	B-box zinc finger	GO:0008270	0	0	0	0	0		OsCBSCLC7	CYSTATHIONINE B-SYNTHASE DOMAIN CONTAINING CHLORIDE CHANNEL PROTEIN 7
Os.50883.1.S1_at	LOC_Os04g51520.1	Os04g0604900	0.00241714	3.03929	Xyloglucan endotransglycosylase/hydrolase protein 8 precursor, putative, expressed	Similar to Xyloglucan endotransglycosylase (Fragment).	Biological Process: carbohydrate metabolic process (GO:0005975), Biological Process: cellular glucan metabolic process (GO:0006073), Cellular Component: cell wall (GO:0005618), Cellular Component: apoplast (GO:0048046), Molecular Function: hydrolase activity, hydrolyzing O-glycosyl compounds (GO:0004553), Molecular Function: xyloglucan:xyloglucosyl transferase activity (GO:0016762)	Glycoside hydrolase, family 16 (IPR000757), Glycoside hydrolase, family 16, active site (IPR008263), Concanavalin A-like lectin/glucanase (IPR008985), Xyloglucan endo-transglycosylase, C-terminal (IPR010713), Concanavalin A-like lectin/glucanase, subgroup (IPR013320), Xyloglucan endotransglucosylase/hydrolase (IPR016455)	cell wall	cell wall.modification		glycosyl hydrolases family 16, putative, expressed	PF06955	Xyloglucan endo-transglycosylase (XET) C-terminus	GO:0048046	0	2.4.1.207	Xyloglucan:xyloglucosyl transferase.	0	0		-	-
OsAffx.24308.1.S1_s_at	LOC_Os02g18540.1	Os02g0286933	0.000332936	3.00937	PGPS/D12, putative, expressed	Conserved hypothetical protein.	0	0	not assigned	not assigned.no ontology		uncharacterized Cys-rich domain containing protein, putative, expressed	PF04749	PLAC8 family	0	0	0	0	0	0		OsPCF8, PCF8	-

## Sheet: Supplemental Table 3
Table S3. Up-regulation of 42 Fe-responsive genes in the iron-excess tolerant cultivar EPAGRI 108.
Probe Set ID	Locus TIGR	Gene Os	P	Fold Change	Gene Description	Description	GO	InterPro	Metabolism	Metabolism Description		Description	PFAM ID	PFAM Description	GO ID	GO Description	EC ID	EC Description	KO Description	KO ID		Gene symbol synonym(s)	CGSNL Gene Name
Os.46700.1.S1_at	LOC_Os10g18820.1	Os10g0334500	0.0170284	33.8835	Dirigent-like protein	Similar to Dirigent-like protein, expressed.	0	Plant disease resistance response protein (IPR004265)	stress	stress.biotic		dirigent, putative, expressed	PF03018	Dirigent-like protein	0	0	0	0	0	0		OsGELP7	GDSL ESTERASE/LIPASE PROTEIN 7
OsAffx.30449.1.S1_at	LOC_Os10g18870.1	Os10g0335000	0.00298419	25.7521	Dirigent-like protein	Hypothetical conserved gene.	0	Plant disease resistance response protein (IPR004265)	stress	stress.biotic		dirigent, putative, expressed	PF03018	Dirigent-like protein	0	0	0	0	0	0		-	-
Os.14411.1.S1_at	LOC_Os06g16640.1	Os06g0278000	0.0326375	13.4231	Carboxyl-terminal peptidase, putative, expressed	Glucoamylase, putatuve domain containing protein.	0	Glucoamylase, putatuve (IPR004314)	not assigned	not assigned.unknown		carboxyl-terminal peptidase, putative, expressed	PF14365	Domain of unknown function (DUF4409)	0	0	0	0	0	0		prx20	-
Os.47380.1.S1_at	LOC_Os04g46810.1	Os04g0554500	0.0159577	12.9459	Cortical cell-delineating protein precursor, putative, expressed	Similar to RCc3 protein.	Biological Process: lipid transport (GO:0006869)	Plant lipid transfer protein/seed storage/trypsin-alpha amylase inhibitor (IPR003612), Plant lipid transfer protein/hydrophobic protein, helical domain (IPR013770), Bifunctional inhibitor/plant lipid transfer protein/seed storage (IPR016140)	misc	misc.protease inhibitor/seed storage/lipid transfer protein (LTP) family protein		LTPL120 - Protease inhibitor/seed storage/LTP family protein precursor, expressed	PF00234	Protease inhibitor/seed storage/LTP family	0	0	0	0	0	0		OsSub12, SUB12	-
Os.19632.1.S1_at	LOC_Os03g46470.1	Os03g0667500	0.00264988	12.0994	OsIRT1 (Fe2+ transporter)	Similar to Metal transport protein.	Biological Process: metal ion transport (GO:0030001), Biological Process: transmembrane transport (GO:0055085), Biological Process: zinc ion transmembrane transport (GO:0071577), Cellular Component: membrane (GO:0016020), Cellular Component: integral to membrane (GO:0016021), Molecular Function: zinc ion transmembrane transporter activity (GO:0005385), Molecular Function: metal ion transmembrane …	Zinc/iron permease (IPR003689), Zinc/iron permease, fungal/plant (IPR004698)	transport	transport.metal		metal cation transporter, putative, expressed	PF02535	ZIP Zinc transporter	GO:0055085	0	0	0	0	K14709		OsRSP3, RSP3	-
Os.8510.1.S1_at	LOC_Os10g18760.1	Os10g0333700	0.00441412	11.2411	Jasmonate-induced protein, putative, expressed	Plant disease resistance response protein domain containing protein.	0	Plant disease resistance response protein (IPR004265)	stress	stress.biotic		dirigent, putative, expressed	PF03018	Dirigent-like protein	0	0	0	0	0	0		-	-
OsAffx.12383.1.S1_at	LOC_Os02g37260.1	Os02g0584200	0.00138644	10.8619	Expressed protein	Conserved hypothetical protein.	0	0	not assigned	not assigned.unknown		hypothetical protein	0	0	0	0	0	0	0	0		OsSultr1;2, OsSul1;2	SULPHATE TRANSPORTER 1;2
Os.15894.1.A2_at	LOC_Os01g73170.1	Os01g0962700	0.000765967	8.34918	OsPrx20 (peroxidase)	Similar to Peroxidase 12 precursor (EC 1.11.1.7) (Atperox P12) (PRXR6) (ATP4a).	Biological Process: response to oxidative stress (GO:0006979), Biological Process: oxidation-reduction process (GO:0055114), Molecular Function: peroxidase activity (GO:0004601), Molecular Function: heme binding (GO:0020037)	Plant peroxidase (IPR000823), Haem peroxidase, plant/fungal/bacterial (IPR002016), Twin-arginine translocation pathway, signal sequence (IPR006311), Haem peroxidase (IPR010255), Peroxidases heam-ligand binding site (IPR019793), Peroxidase, active site (IPR019794)	misc	misc.peroxidases		peroxidase precursor, putative, expressed	PF00141	Peroxidase	GO:0055114	0	1.11.1.7	Peroxidase.	peroxidase [EC:1.11.1.7]	K00430		OsCK1, CIPK31, OsCIPK31, Os-CIPK3	CIPK-LIKE PROTEIN 1
Os.5588.1.S1_s_at	LOC_Os03g09980.1	Os03g0196000	0.0010605	7.5308	Sulfate transporter 1.2, putative, expressed	Similar to Sulfate transporter.	Biological Process: transport (GO:0006810), Biological Process: sulfate transport (GO:0008272), Biological Process: transmembrane transport (GO:0055085), Cellular Component: membrane (GO:0016020), Cellular Component: integral to membrane (GO:0016021), Molecular Function: transporter activity (GO:0005215), Molecular Function: secondary active sulfate transmembrane transporter activity (GO:0008271)	Sulphate anion transporter (IPR001902), Sulphate transporter/antisigma-factor antagonist STAS (IPR002645), Sulphate transporter (IPR011547)	transport	transport.sulphate		sulfate transporter, putative, expressed	PF01740	STAS domain	GO:0016021	0	0	0	0	K17470		prx41, OsPrx41, OsPOX8.1	-
OsAffx.30868.1.S1_at	LOC_Os11g07770.1	Os11g0179700	0.00876838	7.39681	Dirigent-like protein	Similar to Dirigent-like protein.	0	Plant disease resistance response protein (IPR004265)	stress	stress.biotic.PR-proteins		dirigent, putative, expressed	PF03018	Dirigent-like protein	0	0	0	0	0	0		OsZIP10	ZINC TRANSPORTER 10
OsAffx.27066.1.S1_at	LOC_Os05g28770.1	Os05g0355700	0.000695001	6.00216	Expressed protein	Conserved hypothetical protein.	0	0	hormone metabolism	hormone metabolism.jasmonate.synthesis-degradation.lipoxygenase		GCRP9 - Glycine and cysteine rich family protein precursor, expressed	PF00305	Lipoxygenase	GO:0055114	0	1.13.11.58	Linoleate 9S-lipoxygenase.	0	0		-	-
Os.11561.2.S1_a_at	LOC_Os03g22010.1	Os03g0339300	0.00548701	5.79191	Peroxidase 2 precursor, putative, expressed	Hypothetical conserved gene.	Biological Process: response to oxidative stress (GO:0006979), Biological Process: oxidation-reduction process (GO:0055114), Molecular Function: peroxidase activity (GO:0004601), Molecular Function: heme binding (GO:0020037)	Plant peroxidase (IPR000823), Haem peroxidase, plant/fungal/bacterial (IPR002016), Haem peroxidase (IPR010255), Peroxidase, active site (IPR019794)	misc	misc.peroxidases		peroxidase precursor, putative, expressed	PF00141	Peroxidase	GO:0055114	0	1.11.1.7	Peroxidase.	0	0		-	-
Os.27205.1.S1_at	LOC_Os06g48180.1	Os06g0696600	0.00745059	5.21106	Xyloglucan endotransglucosylase/hydrolase protein (OsXTH10, OsXTH11, OsXTH12 ou OsXTH18)	Similar to Xyloglucan endo-transglycosylase homolog.	Biological Process: carbohydrate metabolic process (GO:0005975), Biological Process: cellular glucan metabolic process (GO:0006073), Cellular Component: cell wall (GO:0005618), Cellular Component: apoplast (GO:0048046), Molecular Function: hydrolase activity, hydrolyzing O-glycosyl compounds (GO:0004553), Molecular Function: xyloglucan:xyloglucosyl transferase activity (GO:0016762)	Glycoside hydrolase, family 16 (IPR000757), Glycoside hydrolase, family 16, active site (IPR008263), Beta-glucanase (IPR008264), Concanavalin A-like lectin/glucanase (IPR008985), Xyloglucan endo-transglycosylase, C-terminal (IPR010713), Concanavalin A-like lectin/glucanase, subgroup (IPR013320), Xyloglucan endotransglucosylase/hydrolase (IPR016455)	cell wall	cell wall.modification		glycosyl hydrolases family 16, putative, expressed	PF06955	Xyloglucan endo-transglycosylase (XET) C-terminus	GO:0048046	0	2.4.1.207	Xyloglucan:xyloglucosyl transferase.	0	0		-	-
Os.11510.1.S1_s_at	LOC_Os09g31430.1	Os09g0491100	0.0318674	4.72702	Non-cyanogenic beta-glucosidase precursor, putative, expressed	Similar to Beta-primeverosidase (EC 3.2.1.149).	Biological Process: carbohydrate metabolic process (GO:0005975), Molecular Function: catalytic activity (GO:0003824), Molecular Function: hydrolase activity, hydrolyzing O-glycosyl compounds (GO:0004553), Molecular Function: cation binding (GO:0043169)	Glycoside hydrolase, family 1 (IPR001360), Glycoside hydrolase, subgroup, catalytic domain (IPR013781), Glycoside hydrolase, superfamily (IPR017853), Glycoside hydrolase, family 1, active site (IPR018120)	misc	misc.gluco-, galacto- and mannosidases		Os9bglu30 - beta-glucosidase, similar to Os4bglu12 exoglucanase, expressed	PF00232	Glycosyl hydrolase family 1	GO:0005975	0	3.2.1.21	Beta-glucosidase.	beta-glucosidase [EC:3.2.1.21]	K01188		-	-
Os.27789.1.A1_at	LOC_Os06g20150.1	Os06g0306300	0.00284589	4.56394	OsPrx78 (peroxidase)	Haem peroxidase domain containing protein.	Biological Process: response to oxidative stress (GO:0006979), Biological Process: oxidation-reduction process (GO:0055114), Molecular Function: peroxidase activity (GO:0004601), Molecular Function: heme binding (GO:0020037)	Plant peroxidase (IPR000823), Haem peroxidase, plant/fungal/bacterial (IPR002016), Haem peroxidase (IPR010255), Peroxidases heam-ligand binding site (IPR019793)	misc	misc.peroxidases		peroxidase precursor, putative, expressed	PF00141	Peroxidase	GO:0055114	0	1.11.1.7	Peroxidase.	peroxidase [EC:1.11.1.7]	K00430		OsLAC	-
Os.9293.1.S1_at	LOC_Os04g40040.1	Os04g0476100	0.000656925	4.47814	Copper methylamine oxidase precursor, putative, expressed	Similar to Peroxisomal copper-containing amine oxidase.	Biological Process: amine metabolic process (GO:0009308), Biological Process: oxidation-reduction process (GO:0055114), Molecular Function: copper ion binding (GO:0005507), Molecular Function: primary amine oxidase activity (GO:0008131), Molecular Function: quinone binding (GO:0048038)	Copper amine oxidase (IPR000269), Copper amine oxidase, C-terminal (IPR015798), Copper amine oxidase, N2/N3-terminal (IPR015801), Copper amine oxidase, N3-terminal (IPR015802), Copper amine oxidase, N-terminal (IPR016182)	misc	misc.oxidases - copper, flavone etc		copper methylamine oxidase precursor, putative, expressed	PF02728	Copper amine oxidase, N3 domain	GO:0055114	0	1.4.3.21	Primary-amine oxidase.	primary-amine oxidase [EC:1.4.3.21]	K00276		-	-
Os.12261.1.S1_a_at	LOC_Os03g20380.1	Os03g0319400	0.0178797	4.30342	CIPK-like protein 1, putative, expressed	Serine/threonine protein kinase, Cold stress tolerance, Abiotic stresses	Biological Process: protein phosphorylation (GO:0006468), Biological Process: signal transduction (GO:0007165), Molecular Function: protein kinase activity (GO:0004672), Molecular Function: protein serine/threonine kinase activity (GO:0004674), Molecular Function: protein tyrosine kinase activity (GO:0004713), Molecular Function: ATP binding (GO:0005524), Molecular Function: transferase activity,…	Protein kinase, catalytic domain (IPR000719), Serine/threonine-protein kinase, catalytic domain (IPR002290), NAF domain (IPR004041), Serine/threonine-protein kinase, active site (IPR008271), Protein kinase-like domain (IPR011009), Protein kinase, ATP binding site (IPR017441), Serine/threonine-protein kinase-like domain (IPR017442), NAF/FISL domain (IPR018451), Tyrosine-protein kinase, catalytic d…	protein	protein.postranslational modification		CAMK_KIN1/SNF1/Nim1_like.2 - CAMK includes calcium/calmodulin depedent protein kinases, expressed	PF14531	Kinase-like	GO:0007165	0	2.7.11.1	Non-specific serine/threonine protein kinase.	0	0		OsATL12	-
Os.11510.1.S1_at	LOC_Os09g31430.1	Os09g0491100	0.0189534	4.11249	Non-cyanogenic beta-glucosidase precursor, putative, expressed	Similar to Beta-primeverosidase (EC 3.2.1.149).	Biological Process: carbohydrate metabolic process (GO:0005975), Molecular Function: catalytic activity (GO:0003824), Molecular Function: hydrolase activity, hydrolyzing O-glycosyl compounds (GO:0004553), Molecular Function: cation binding (GO:0043169)	Glycoside hydrolase, family 1 (IPR001360), Glycoside hydrolase, subgroup, catalytic domain (IPR013781), Glycoside hydrolase, superfamily (IPR017853), Glycoside hydrolase, family 1, active site (IPR018120)	misc	misc.gluco-, galacto- and mannosidases		Os9bglu30 - beta-glucosidase, similar to Os4bglu12 exoglucanase, expressed	PF00232	Glycosyl hydrolase family 1	GO:0005975	0	3.2.1.21	Beta-glucosidase.	beta-glucosidase [EC:3.2.1.21]	K01188		-	-
Os.46740.1.A1_at	LOC_Os10g01640.1	Os10g0105700	0.0108847	4.10857	Histidine decarboxylase, putative, expressed	Similar to predicted protein.	Biological Process: carboxylic acid metabolic process (GO:0019752), Molecular Function: catalytic activity (GO:0003824), Molecular Function: carboxy-lyase activity (GO:0016831), Molecular Function: pyridoxal phosphate binding (GO:0030170)	Pyridoxal phosphate-dependent decarboxylase (IPR002129), Pyridoxal phosphate-dependent transferase, major region, subdomain 1 (IPR015421), Pyridoxal phosphate-dependent transferase, major domain (IPR015424), Pyridoxal-phosphate binding site (IPR021115)	amino acid metabolism	amino acid metabolism.degradation.histidine		decarboxylase, putative, expressed	PF00282	Pyridoxal-dependent decarboxylase conserved domain	GO:0030170	0	4.1.1.22	Histidine decarboxylase.	histidine decarboxylase [EC:4.1.1.22]	K01590		prx78	-
Os.46476.1.S1_at	LOC_Os10g31670.1	Os10g0454300	0.00228121	3.98117	Glycine-rich cell wall structural protein 2 precursor, putative, expressed	Eggshell protein family protein.	0	0	not assigned	not assigned.unknown		0	0	0	0	0	0	0	0	0		OsXTH12	XYLOGLUCAN ENDOTRANSGLUCOSYDASE/HYDROLASE 12
Os.22839.1.S2_at	LOC_Os06g48200.1	Os06g0697000	0.0468012	3.85823	Xyloglucan endotransglucosylase/hydrolase protein (OsXTH10, OsXTH11, OsXTH12 ou OsXTH18)	Similar to Xyloglucan endo-transglucosylase/hydrolase 1.	Biological Process: carbohydrate metabolic process (GO:0005975), Molecular Function: hydrolase activity, hydrolyzing O-glycosyl compounds (GO:0004553)	Glycoside hydrolase, family 16 (IPR000757), Glycoside hydrolase, family 16, active site (IPR008263), Beta-glucanase (IPR008264), Concanavalin A-like lectin/glucanase (IPR008985), Concanavalin A-like lectin/glucanase, subgroup (IPR013320)	cell wall	cell wall.modification		glycosyl hydrolases family 16, putative, expressed	PF06955	Xyloglucan endo-transglycosylase (XET) C-terminus	GO:0048046	0	2.4.1.207	Xyloglucan:xyloglucosyl transferase.	xyloglucan:xyloglucosyl transferase [EC:2.4.1.207]	K08235		OsXTH10	XYLOGLUCAN ENDOTRANSGLUCOSYDASE/HYDROLASE 10
Os.10305.1.S1_at	LOC_Os08g41880.1	Os08g0531000	0.0256817	3.75487	Nucleotide pyrophosphatase/phosphodiesterase, putative, expressed	Nucleotide pyrophosphatase/phosphodiesterase, Negative effect on plant growth and starch accumulation	Molecular Function: acid phosphatase activity (GO:0003993), Molecular Function: hydrolase activity (GO:0016787), Molecular Function: metal ion binding (GO:0046872)	Purple acid phosphatase-like, N-terminal (IPR008963), Purple acid phosphatase, N-terminal (IPR015914), Metallo-dependent phosphatase-like (IPR029052), Calcineurin-like phosphoesterase domain, apaH type (IPR004843), Iron/zinc purple acid phosphatase-like C-terminal domain (IPR025733)	misc	misc.acid and other phosphatases		nucleotide pyrophosphatase/phosphodiesterase, putative, expressed	PF16656	0	GO:0016787	0	3.1.4.1	Phosphodiesterase I.	0	0		prx107	-
Os.23174.1.S1_s_at	LOC_Os08g14200.1	Os08g0240500	0.0359834	3.62995	Xyloglucan endotransglucosylase/hydrolase protein (OsXTH6 ou OsXTH9)	Glycoside hydrolase, family 16 domain containing protein.	Biological Process: carbohydrate metabolic process (GO:0005975), Biological Process: cellular glucan metabolic process (GO:0006073), Cellular Component: cell wall (GO:0005618), Cellular Component: apoplast (GO:0048046), Molecular Function: hydrolase activity, hydrolyzing O-glycosyl compounds (GO:0004553), Molecular Function: xyloglucan:xyloglucosyl transferase activity (GO:0016762)	Glycoside hydrolase, family 16 (IPR000757), Concanavalin A-like lectin/glucanase (IPR008985), Xyloglucan endo-transglycosylase, C-terminal (IPR010713), Concanavalin A-like lectin/glucanase, subgroup (IPR013320)	cell wall	cell wall.modification		glycosyl hydrolases family 16, putative, expressed	PF06955	Xyloglucan endo-transglycosylase (XET) C-terminus	GO:0048046	0	2.4.1.207	Xyloglucan:xyloglucosyl transferase.	0	0		-	-
OsAffx.30947.1.S1_at	LOC_Os11g12760.1	None	0.0350748	3.62138	O-methyltransferase ZRP4, putative, expressed	0	0	0	secondary metabolism	secondary metabolism.phenylpropanoids		O-methyltransferase, putative, expressed	PF08100	Dimerisation domain	GO:0046983	0	0	0	0	0		OsGLP8-4, GER1	GERMIN-LIKE PROTEIN 8-4
Os.11771.1.S1_at	LOC_Os06g12320.1	Os06g0228500	0.0140149	3.49141	Amino acid/polyamine transporter II, putative, expressed	Amino acid transporter, transmembrane domain containing protein.	0	Amino acid transporter, transmembrane (IPR013057)	transport	transport.amino acids		transmembrane amino acid transporter protein, putative, expressed	PF01490	Transmembrane amino acid transporter protein	0	0	0	0	0	0		0	-
Os.46670.1.S1_at	LOC_Os10g31560.1	None	0.00371692	3.47321	Glycine-rich cell wall structural protein 2 precursor, putative, expressed	0	0	0	not assigned	not assigned.unknown		glycine-rich cell wall structural protein 2 precursor, putative, expressed	0	0	0	0	0	0	0	0		OsXTH4	XYLOGLUCAN ENDOTRANSGLUCOSYDASE/HYDROLASE 4
Os.50238.1.S1_x_at	LOC_Os02g10520.1	Os02g0198700	0.0157879	3.42823	Subtilisin-like protease precursor, putative, expressed	Similar to Subtilisin-like protease.	Biological Process: proteolysis (GO:0006508), Biological Process: negative regulation of catalytic activity (GO:0043086), Molecular Function: serine-type endopeptidase activity (GO:0004252), Molecular Function: identical protein binding (GO:0042802)	Peptidase S8/S53, subtilisin/kexin/sedolisin (IPR000209), Protease-associated domain, PA (IPR003137), Proteinase inhibitor I9, subtilisin propeptide (IPR010259), Peptidase S8, subtilisin-related (IPR015500), Peptidase S8, subtilisin, Ser-active site (IPR023828)	protein	protein.degradation.subtilases		OsSub12 - Putative Subtilisin homologue, expressed	PF05922	Peptidase inhibitor I9	GO:0006508	0	3.4.14.10	Tripeptidyl-peptidase II.	0	0		ROMT-17, ROMT17, CCoAOMT1	-
Os.6495.1.A1_at	LOC_Os05g01600.1	Os05g0106600	0.049393	3.39143	actin-97, putative, expressed	Similar to Actin 97.	0	0	cell	cell.organisation		actin, putative, expressed	PF00022	Actin	0	0	0	0	actin, other eukaryote	K10355		OsNPP1, OsPAP27b, PAP27B	NUCLEOTIDE PYROPHOSPHATASE/PHOSPHODIESTERASE 1
Os.51049.1.S1_at	LOC_Os05g38420.1	Os05g0458600	0.00737366	3.37604	Laccase	Similar to Laccase (EC 1.10.3.2).	Biological Process: lignin catabolic process (GO:0046274), Biological Process: oxidation-reduction process (GO:0055114), Cellular Component: apoplast (GO:0048046), Molecular Function: copper ion binding (GO:0005507), Molecular Function: laccase activity (GO:0008471), Molecular Function: oxidoreductase activity (GO:0016491)	Multicopper oxidase, type 1 (IPR001117), Multicopper oxidase, copper-binding site (IPR002355), Cupredoxin (IPR008972), Multicopper oxidase, type 2 (IPR011706), Multicopper oxidase, type 3 (IPR011707), Laccase (IPR017761)	secondary metabolism	secondary metabolism.simple phenols		laccase precursor protein, putative, expressed	PF07732	Multicopper oxidase	GO:0005507	0	1.10.3.2	Laccase.	adenylyl-sulfate reductase (glutathione) [EC:1.8.4.9]	K05909		-	-
Os.5213.1.S1_at	LOC_Os02g44720.1	Os02g0667300	0.0267716	3.36778	Expressed protein	Alcohol dehydrogenase superfamily, zinc-containing protein.	0	0	not assigned	not assigned.unknown		expressed protein	0	0	0	0	0	0	0	0		Os9bglu30, OsBGlu30, bglu 2, bglu2, BGlu2	BETA-GLUCOSIDASE 30
Os.12340.1.S1_at	LOC_Os01g11730.1	Os01g0216000	0.00247454	3.36142	Esterase precursor, putative, expressed	Lipase, GDSL domain containing protein.	Biological Process: lipid metabolic process (GO:0006629), Molecular Function: hydrolase activity, acting on ester bonds (GO:0016788)	Lipase, GDSL (IPR001087)	misc	misc.GDSL-motif lipase		GDSL-like lipase/acylhydrolase, putative, expressed	PF00657	GDSL-like Lipase/Acylhydrolase	GO:0016788	0	3.1.1.1	Carboxylesterase.	0	0		Os9bglu30, OsBGlu30, bglu 2, bglu2, BGlu2	BETA-GLUCOSIDASE 30
Os.2209.1.S1_at	LOC_Os08g08980.1	Os08g0189300	0.0103418	3.35539	Germin-like protein subfamily 1 member 7 precursor, putative, expressed	Germin-like protein 8-4, Disease resistance	Cellular Component: apoplast (GO:0048046), Molecular Function: manganese ion binding (GO:0030145), Molecular Function: nutrient reservoir activity (GO:0045735)	Germin (IPR001929), Cupin 1 (IPR006045), Cupin, RmlC-type (IPR011051), RmlC-like jelly roll fold (IPR014710), Germin, manganese binding site (IPR019780)	stress	stress.abiotic.unspecified		cupin domain containing protein, expressed	PF07883	Cupin domain	0	0	0	0	0	0		-	-
OsAffx.30196.1.S1_at	LOC_Os09g39070.1	Os09g0564200	0.00740003	3.32063	Thiol protease SEN102 precursor, putative, expressed	Hypothetical conserved gene.	Biological Process: proteolysis (GO:0006508), Molecular Function: cysteine-type endopeptidase activity (GO:0004197), Molecular Function: cysteine-type peptidase activity (GO:0008234)	Peptidase, cysteine peptidase active site (IPR000169), Peptidase C1A, papain C-terminal (IPR000668), Peptidase C1A, papain (IPR013128)	protein	protein.degradation.cysteine protease		thiol protease SEN102 precursor, putative, expressed	PF08246	Cathepsin propeptide inhibitor domain (I29)	GO:0008234	0	3.4.22.33	Fruit bromelain.	0	0		-	-
Os.9828.1.S1_at	LOC_Os07g44920.1	Os07g0643800	0.0336918	3.30061	Expressed protein	Similar to Dirigent protein.	0	Plant disease resistance response protein (IPR004265)	not assigned	not assigned.unknown		expressed protein	0	0	0	0	0	0	0	0		-	-
Os.23096.1.S1_at	No Hit	None	0.0268009	3.14746		0	0	0	not assigned	not assigned.unknown		0	0	0	0	0	0	0	0	0		-	-
Os.52580.1.S1_at	LOC_Os08g10330.1	Os08g0203700	0.000624344	3.14369	SHR5-receptor-like kinase, putative, expressed	Protein kinase, core domain containing protein.	Biological Process: protein phosphorylation (GO:0006468), Molecular Function: protein kinase activity (GO:0004672), Molecular Function: protein serine/threonine kinase activity (GO:0004674), Molecular Function: protein binding (GO:0005515), Molecular Function: ATP binding (GO:0005524), Molecular Function: transferase activity, transferring phosphorus-containing groups (GO:0016772)	Protein kinase, catalytic domain (IPR000719), Leucine-rich repeat (IPR001611), Serine/threonine-protein kinase, active site (IPR008271), Protein kinase-like domain (IPR011009), Serine/threonine-protein kinase-like domain (IPR017442), Malectin (IPR021720)	signalling	signalling.receptor kinases.DUF 26		SHR5-receptor-like kinase, putative, expressed	PF00069	Protein kinase domain	GO:0006468	0	2.7.10.2	Non-specific protein-tyrosine kinase.	0	0		-	-
Os.55907.1.S1_at	LOC_Os01g55080.1	Os01g0754800	0.00388098	3.10855	Conserved hypothetical protein.	Hypothetical protein.	0	0	not assigned	not assigned.unknown		expressed protein	0	0	0	0	0	0	0	0		-	-
OsAffx.15178.1.S1_s_at	LOC_Os05g50340.1	Os05g0579600	0.0358797	3.10221	RADIALIS, putative, expressed	Homeodomain-like containing protein.	Molecular Function: DNA binding (GO:0003677), Molecular Function: protein binding (GO:0005515)	SANT domain, DNA binding (IPR001005), Homeodomain-like (IPR009057)	RNA	RNA.regulation of transcription.MYB-related transcription factor family		MYB family transcription factor, putative, expressed	0	0	0	0	0	0	0	0		-	-
Os.10029.1.S1_at	LOC_Os07g44550.1	Os07g0639000	0.00439301	3.06846	OsPrx107	Similar to Class III peroxidase 46.	Biological Process: response to oxidative stress (GO:0006979), Biological Process: oxidation-reduction process (GO:0055114), Molecular Function: peroxidase activity (GO:0004601), Molecular Function: heme binding (GO:0020037)	Plant peroxidase (IPR000823), Haem peroxidase, plant/fungal/bacterial (IPR002016), Haem peroxidase (IPR010255), Peroxidases heam-ligand binding site (IPR019793), Peroxidase, active site (IPR019794)	misc	misc.peroxidases		peroxidase precursor, putative, expressed	PF00141	Peroxidase	GO:0055114	0	1.11.1.7	Peroxidase.	peroxidase [EC:1.11.1.7]	K00430		AldP	CHLOROPLAST ALDOLASE
OsAffx.6250.1.S1_at	LOC_Os09g12400.1	None	0.00951556	3.04089	Hypothetical protein	0	0	0	not assigned	not assigned.unknown		expressed protein	0	0	0	0	0	0	0	0		-	-
Os.7348.1.S1_at	LOC_Os08g38910.1	Os08g0498400	0.0194215	3.02782	Caffeoyl-CoA O-methyltransferase 2, putative, expressed	Similar to Caffeoyl-CoA 3-O-methyltransferase (Fragment).	Molecular Function: O-methyltransferase activity (GO:0008171)	O-methyltransferase, family 3 (IPR002935)	secondary metabolism	secondary metabolism.phenylpropanoids.lignin biosynthesis.CCoAOMT		caffeoyl-CoA O-methyltransferase, putative, expressed	PF13578	Methyltransferase domain	GO:0008171	0	2.1.1.175	Tricin synthase.	0	K18883		-	-
Os.53438.1.S1_at	No Hit	Os06g0584400	0.0428107	3.01378	Conserved hypothetical protein.	Non-protein coding transcript.	0	0	not assigned	not assigned.unknown		0	0	0	0	0	0	0	0	0		-	-
Os.18335.3.S1_x_at	LOC_Os11g07020.1	Os11g0171300	0.0059322	3.01312	Fructose-bisphosphate aldolase, chloroplast precursor, putative, expressed	Fructose-bisphosphate aldolase, chloroplast precursor (EC 4.1.2.13) (ALDP).	Biological Process: glycolysis (GO:0006096), Biological Process: metabolic process (GO:0008152), Molecular Function: catalytic activity (GO:0003824), Molecular Function: fructose-bisphosphate aldolase activity (GO:0004332)	Fructose-bisphosphate aldolase, class-I (IPR000741), Aldolase-type TIM barrel (IPR013785)	PS	PS.calvin cycle.aldolase		fructose-bisphospate aldolase isozyme, putative, expressed	PF00274	Fructose-bisphosphate aldolase class-I	GO:0006096	0	4.1.2.13	Fructose-bisphosphate aldolase.	fructose-bisphosphate aldolase, class I [EC:4.1.2.13]	K01623		-	-

## Sheet: Supplemental Table 4
Table S4. Down-regulation of 305 Fe-responsive genes in the iron-excess tolerant cultivar EPAGRI 108.
Probe Set ID	Locus TIGR	Gene Os	P	Fold Change	Gene Description	Description	GO	InterPro	Metabolism Description	Metabolism Description		Description	PFAM ID	PFAM Description	GO ID	GO Description	EC ID	EC Description	KO Description	KO ID		Gene symbol synonym(s)	CGSNL Gene Name
Os.46872.1.S1_at	LOC_Os10g37160.1	Os10g0515900	0.00706147	56.2022	Cytochrome P450 CY89A2	Cytochrome P450 family protein.	Biological Process: oxidation-reduction process (GO:0055114), Molecular Function: iron ion binding (GO:0005506), Molecular Function: electron carrier activity (GO:0009055), Molecular Function: oxidoreductase activity, acting on paired donors, with incorporation or reduction of molecular oxygen (GO:0016705), Molecular Function: heme binding (GO:0020037)	Cytochrome P450 (IPR001128), Cytochrome P450, E-class, group I (IPR002401), Cytochrome P450, conserved site (IPR017972)	not assigned	not assigned.unknown		0	0	0	0	0	0	0	0	0		OsDXR, DXR	-
OsAffx.19104.1.S1_at	LOC_Os11g31540.1	Os11g0514500	0.0015739	38.4611	BRASSINOSTEROID INSENSITIVE 1-associated receptor kinase 1	Sorghum bicolor leucine-rich repeat-containing extracellular glycoprotein precursor.	Molecular Function: protein binding (GO:0005515)	Leucine-rich repeat (IPR001611), Leucine-rich repeat-containing N-terminal, type 2 (IPR013210)	signalling	signalling.receptor kinases.leucine rich repeat XI		BRASSINOSTEROID INSENSITIVE 1-associated receptor kinase 1 precursor, putative, expressed	PF08263	Leucine rich repeat N-terminal domain	0	0	2.7.11.1	Non-specific serine/threonine protein kinase.	0	0		RBBI2-3	BOWMAN-BIRK INHIBITOR 2-3
Os.55906.1.S1_at	LOC_Os02g37380.1	Os02g0586000	0.00486137	37.8119	Expressed protein	Quinonprotein alcohol dehydrogenase-like domain containing protein.	0	0	not assigned	not assigned.unknown		expressed protein	0	0	0	0	0	0	0	0		-	-
Os.5809.1.S1_at	LOC_Os11g46000.1	Os11g0687200	0.035952	30.4229	Von Willebrand factor type A domain containing protein	Hypothetical conserved gene.	0	0	protein	protein.degradation.ubiquitin.E3.RING		von Willebrand factor type A domain containing protein, putative, expressed	PF13768	von Willebrand factor type A domain	0	0	0	0	0	0		OsbHLH035	-
Os.19393.1.S1_at	LOC_Os02g36110.1	Os02g0569900	0.0101097	21.5647	Cytochrome P450 76C2, putative, expressed	Cytochrome P450 family protein.	Biological Process: oxidation-reduction process (GO:0055114), Molecular Function: iron ion binding (GO:0005506), Molecular Function: electron carrier activity (GO:0009055), Molecular Function: oxidoreductase activity, acting on paired donors, with incorporation or reduction of molecular oxygen (GO:0016705), Molecular Function: heme binding (GO:0020037)	Cytochrome P450 (IPR001128), Cytochrome P450, E-class, group I (IPR002401), Cytochrome P450, conserved site (IPR017972)	misc	misc.cytochrome P450		cytochrome P450, putative, expressed	PF00067	Cytochrome P450	GO:0055114	0	1.14.13.145	Ent-cassa-12,15-diene 11-hydroxylase.	0	K16084		-	-
Os.16305.1.S1_at	LOC_Os04g10160.1	Os04g0180400	0.0035642	18.6995	Cytochrome P450 CYP99A1	Similar to Cytochrome P450 99A2.	Biological Process: oxidation-reduction process (GO:0055114), Molecular Function: iron ion binding (GO:0005506), Molecular Function: electron carrier activity (GO:0009055), Molecular Function: oxidoreductase activity, acting on paired donors, with incorporation or reduction of molecular oxygen (GO:0016705), Molecular Function: heme binding (GO:0020037)	Cytochrome P450 (IPR001128), Cytochrome P450, E-class, group I (IPR002401), Cytochrome P450, conserved site (IPR017972)	misc	misc.cytochrome P450		cytochrome P450, putative, expressed	PF00067	Cytochrome P450	GO:0055114	0	1.14.13.144	9-beta-pimara-7,15-diene oxidase.	0	0		OsCDT3	CADMIUM TOLERANT 3
Os.53296.1.S1_at	LOC_Os04g09920.1	Os04g0178400	0.00528997	17.8301	Cytochrome P450 CYP99A1, putative, expressed	Similar to Cytochrome P450 CYP99A1 (EC 1.14.-.-) (Fragment).	Biological Process: oxidation-reduction process (GO:0055114), Molecular Function: iron ion binding (GO:0005506), Molecular Function: electron carrier activity (GO:0009055), Molecular Function: oxidoreductase activity, acting on paired donors, with incorporation or reduction of molecular oxygen (GO:0016705), Molecular Function: heme binding (GO:0020037)	Cytochrome P450 (IPR001128), Cytochrome P450, E-class, group I (IPR002401), Cytochrome P450, conserved site (IPR017972)	misc	misc.cytochrome P450		cytochrome P450, putative, expressed	PF00067	Cytochrome P450	GO:0055114	0	1.14.13.144	9-beta-pimara-7,15-diene oxidase.	0	K16085		OsbHLH025	-
Os.23151.1.S1_at	LOC_Os01g13610.1	Os01g0237500	0.00208858	17.7695	Isoflavone reductase homolog IRL, putative, expressed	NmrA-like family protein.	0	0	secondary metabolism	secondary metabolism.flavonoids.isoflavones.isoflavone reductase		isoflavone reductase homolog IRL, putative, expressed	PF01370	NAD dependent epimerase/dehydratase family	GO:0050662	0	0	0	0	0		-	-
Os.27507.1.S1_at	LOC_Os06g35700.1	Os06g0549900	0.00291832	17.5519	Reticuline oxidase precursor, putative, expressed	FAD linked oxidase, N-terminal domain containing protein.	Biological Process: oxidation-reduction process (GO:0055114), Molecular Function: catalytic activity (GO:0003824), Molecular Function: UDP-N-acetylmuramate dehydrogenase activity (GO:0008762), Molecular Function: oxidoreductase activity (GO:0016491), Molecular Function: oxidoreductase activity, acting on CH-OH group of donors (GO:0016614), Molecular Function: flavin adenine dinucleotide binding (…	FAD linked oxidase, N-terminal (IPR006094), Berberine/berberine-like (IPR012951), FAD-binding, type 2 (IPR016166), FAD-linked oxidase, FAD-binding, subdomain 2 (IPR016168)	misc	misc.nitrilases, *nitrile lyases, berberine bridge enzymes, reticuline oxidases, troponine reductases		reticuline oxidase-like protein precursor, putative, expressed	PF08031	Berberine and berberine like	GO:0055114	0	1.3.3.8	Tetrahydroberberine oxidase.	0	0		OsMT3a, OsMT-I-3a, MTe, met2, OsMT3, OsMTI-3a	METALLOTHIONEIN I-3A
Os.11218.1.S1_at	LOC_Os07g44440.1	Os07g0638400	0.000138538	16.2131	Peroxiredoxin, putative, expressed	Similar to 1-Cys peroxiredoxin.	Biological Process: oxidation-reduction process (GO:0055114), Molecular Function: antioxidant activity (GO:0016209), Molecular Function: oxidoreductase activity (GO:0016491), Molecular Function: peroxiredoxin activity (GO:0051920)	Alkyl hydroperoxide reductase subunit C/ Thiol specific antioxidant (IPR000866), Thioredoxin-like fold (IPR012336), Peroxiredoxin, C-terminal (IPR019479)	redox	redox.peroxiredoxin		peroxiredoxin, putative, expressed	PF08534	Redoxin	GO:0016491	0	1.11.1.15	Peroxiredoxin.	peroxiredoxin 6, 1-Cys peroxiredoxin [EC:1.11.1.7 1.11.1.15 3.1.1.-]	K11188		OsCAT1	-
OsAffx.14600.1.S1_at	LOC_Os05g08830.1	None	0.00389171	15.5213	Hypothetical protein	0	0	0	not assigned	not assigned.unknown		expressed protein	PF06376	Protein of unknown function (DUF1070)	0	0	0	0	0	0		-	-
Os.7095.1.S1_at	LOC_Os04g49210.1	Os04g0581100	0.02202	14.9816	Naringenin,2-oxoglutarate 3-dioxygenase, putative, expressed	2OG-Fe(II) oxygenase domain containing protein.	Biological Process: oxidation-reduction process (GO:0055114), Molecular Function: oxidoreductase activity (GO:0016491), Molecular Function: oxidoreductase activity, acting on paired donors, with incorporation or reduction of molecular oxygen, 2-oxoglutarate as one donor, and incorporation of one atom each of oxygen into both donors (GO:0016706)	Oxoglutarate/iron-dependent oxygenase (IPR005123)	hormone metabolism	hormone metabolism.ethylene.synthesis-degradation		naringenin,2-oxoglutarate 3-dioxygenase, putative, expressed	PF14226	non-haem dioxygenase in morphine synthesis N-terminal	GO:0055114	0	1.14.11.9	Flavanone 3-dioxygenase.	0	0		-	-
Os.28282.2.S1_s_at	LOC_Os07g46846.1	Os07g0663700	0.00293028	14.9381	Sex determination protein tasselseed-2, putative, expressed	Similar to Oxidoreductase, short chain dehydrogenase/reductase family protein, expressed.	Biological Process: metabolic process (GO:0008152), Molecular Function: nucleotide binding (GO:0000166), Molecular Function: oxidoreductase activity (GO:0016491)	Short-chain dehydrogenase/reductase SDR (IPR002198), Glucose/ribitol dehydrogenase (IPR002347), NAD(P)-binding domain (IPR016040), Polyketide synthase/Fatty acid synthase, KR (IPR020842)	misc	misc.short chain dehydrogenase/reductase (SDR)		sex determination protein tasselseed-2, putative, expressed	PF13561	Enoyl-(Acyl carrier protein) reductase	0	0	1.1.1.145	3-beta-hydroxy-Delta(5)-steroid dehydrogenase.	0	0		-	-
Os.15112.1.S1_at	LOC_Os07g23410.1	Os07g0416900	0.00345066	14.2026	Omega-6 fatty acid desaturase, endoplasmic reticulum isozyme 2, putative, expressed	Similar to Omega-6 fatty acid desaturase, endoplasmic reticulum isozyme 2 (EC 1.14.19.-).	Biological Process: lipid metabolic process (GO:0006629), Biological Process: oxidation-reduction process (GO:0055114), Molecular Function: oxidoreductase activity, acting on paired donors, with oxidation of a pair of donors resulting in the reduction of molecular oxygen to two molecules of water (GO:0016717)	Fatty acid desaturase, type 1 (IPR005804), Protein of unknown function DUF3474 (IPR021863)	lipid metabolism	lipid metabolism.FA desaturation.omega 3 desaturase		fatty acid desaturase, putative, expressed	PF11960	Domain of unknown function (DUF3474)	GO:0055114	0	0	0	omega-6 fatty acid desaturase (delta-12 desaturase) [EC:1.14.19.-]	K10256		-	-
Os.5031.1.S1_at	LOC_Os12g36830.1	Os12g0555000	0.00104554	13.8075	Pathogenesis-related protein 10, putative, expressed	Similar to Probenazole-inducible protein PBZ1.	Biological Process: defense response (GO:0006952), Biological Process: response to biotic stimulus (GO:0009607)	Bet v I allergen (IPR000916), START-like domain (IPR023393)	not assigned	not assigned.unknown		pathogenesis-related Bet v I family protein, putative, expressed	PF10604	Polyketide cyclase / dehydrase and lipid transport	0	0	0	0	0	0		OsLEA9	LATE EMBRYOGENESIS ABUNDANT PROTEIN 9
Os.12206.1.S1_at	LOC_Os07g03200.1	Os07g0124100	0.00431699	13.7168	Phytosulfokines 4 precursor, putative, expressed	Similar to Phytosulfokines 4 precursor.	Biological Process: cell proliferation (GO:0008283), Cellular Component: extracellular region (GO:0005576), Molecular Function: growth factor activity (GO:0008083)	Phytosulfokine (IPR009438)	not assigned	not assigned.unknown		phytosulfokines precursor, putative, expressed	PF06404	Phytosulfokine precursor protein (PSK)	GO:0008283	0	0	0	0	0		-	-
Os.16233.1.S1_a_at	LOC_Os04g09900.1	Os04g0178300	0.00468672	13.5378	OsCPS4 (ent-CDP synthases)	Similar to Isoform 3 of Syn-copalyl diphosphate synthase.	Biological Process: metabolic process (GO:0008152), Molecular Function: magnesium ion binding (GO:0000287), Molecular Function: lyase activity (GO:0016829)	Terpene synthase-like (IPR001906), Terpene synthase, metal-binding domain (IPR005630), Terpenoid cylases/protein prenyltransferase alpha-alpha toroid (IPR008930)	hormone metabolism	hormone metabolism.gibberelin.synthesis-degradation.copalyl diphosphate synthase		ent-kaurene synthase, chloroplast precursor, putative, expressed	PF01397	Terpene synthase, N-terminal domain	GO:0016829	0	5.5.1.14	Syn-copalyl-diphosphate synthase.	syn-copalyl-diphosphate synthase [EC:5.5.1.14]	K14043		-	-
Os.15139.1.S1_at	LOC_Os07g23430.1	Os07g0417200	0.00207903	13.2475	Omega-6 fatty acid desaturase, endoplasmic reticulum isozyme 2, putative, expressed	Similar to Delta 12 oleic acid desaturase FAD2.	Biological Process: lipid metabolic process (GO:0006629), Biological Process: oxidation-reduction process (GO:0055114), Molecular Function: oxidoreductase activity, acting on paired donors, with oxidation of a pair of donors resulting in the reduction of molecular oxygen to two molecules of water (GO:0016717)	Fatty acid desaturase, type 1 (IPR005804), Protein of unknown function DUF3474 (IPR021863)	lipid metabolism	lipid metabolism.FA desaturation.omega 3 desaturase		fatty acid desaturase, putative, expressed	PF11960	Domain of unknown function (DUF3474)	GO:0055114	0	0	0	omega-6 fatty acid desaturase (delta-12 desaturase) [EC:1.14.19.-]	K10256		-	-
Os.23518.1.A1_at	LOC_Os02g36190.1	Os02g0570700	0.00650242	12.9168	Cytochrome P450 71D7, putative, expressed	Cytochrome P450 family protein.	Biological Process: oxidation-reduction process (GO:0055114), Molecular Function: iron ion binding (GO:0005506), Molecular Function: electron carrier activity (GO:0009055), Molecular Function: oxidoreductase activity, acting on paired donors, with incorporation or reduction of molecular oxygen (GO:0016705), Molecular Function: heme binding (GO:0020037)	Cytochrome P450 (IPR001128), Cytochrome P450, E-class, group I (IPR002401), Cytochrome P450, conserved site (IPR017972)	misc	misc.cytochrome P450		cytochrome P450, putative, expressed	PF00067	Cytochrome P450	GO:0055114	0	0	0	0	0		-	-
Os.56016.1.S1_at	LOC_Os03g63620.1	Os03g0853200	0.000923393	12.4017	Senescence-associated protein DH, putative, expressed	Tetraspanin domain containing protein.	Cellular Component: integral to membrane (GO:0016021)	Tetraspanin (IPR018499)	development	development.unspecified		tetraspanin family protein, putative, expressed	PF00335	Tetraspanin family	GO:0016021	0	0	0	0	0		OsWRKY77, WRKY-77	WRKY GENE 77
Os.46450.1.S1_at	LOC_Os10g34930.1	Os10g0491000	0.00103654	12.3767	Secretory protein, putative, expressed	Plant Basic Secretory Protein family protein.	0	Uncharacterised protein family, basic secretory protein (IPR007541)	stress	stress.biotic		secretory protein, putative, expressed	PF04450	Peptidase of plants and bacteria	0	0	0	0	0	0		-	-
OsAffx.30150.1.S1_at	LOC_Os04g45510.1	Os04g0538300	0.00229569	12.2448	Expressed protein	Hypothetical conserved gene.	0	0	not assigned	not assigned.unknown		expressed protein	0	0	0	0	0	0	0	0		OsPDR9, ospdr9, OsPDR3, PDR3	PLEIOTROPIC DRUG RESISTANCE 9
OsAffx.14888.1.S1_at	LOC_Os05g30500.1	Os05g0368000	0.0118727	12.2182	Expressed protein	Non-protein coding transcript.	0	0	not assigned	not assigned.unknown		expressed protein	PF15699	0	0	0	0	0	0	0		0	-
Os.46671.1.S1_x_at	LOC_Os10g31470.1	None	0.0126309	12.1698	Glycine-rich cell wall structural protein 2 precursor, putative, expressed	0	0	0	not assigned	not assigned.unknown		0	0	0	0	0	0	0	0	0		OsWRKY11, Dlf1, OsWRKY11.1, OsWRKY11.2	WRKY GENE11
Os.17158.1.S1_at	LOC_Os01g70490.1	Os01g0930400	0.000842706	11.8086	Potassium transporter 5, putative, expressed	Potassium transporter, High-affinity K acquisition, Root-to-shoot K transport, K-regulated salt tolerance	Biological Process: potassium ion transmembrane transport (GO:0071805), Molecular Function: potassium ion transmembrane transporter activity (GO:0015079), Cellular Component: membrane (GO:0016020)	Potassium transporter (IPR003855)	transport	transport.potassium		potassium transporter, putative, expressed	PF02705	K+ potassium transporter	GO:0071805	0	0	0	KUP system potassium uptake protein	K03549		-	-
Os.57506.1.S1_at	LOC_Os06g37300.1	Os06g0569500	0.00489781	11.8041	Ent-kaurene oxidase, putative, expressed	Ent-kaurene oxidase, Diterpenoid phytoalexin biosynthesis	Biological Process: oxidation-reduction process (GO:0055114), Molecular Function: iron ion binding (GO:0005506), Molecular Function: oxidoreductase activity, acting on paired donors, with incorporation or reduction of molecular oxygen (GO:0016705), Molecular Function: heme binding (GO:0020037)	Cytochrome P450 (IPR001128), Cytochrome P450, E-class, group I (IPR002401), Cytochrome P450, conserved site (IPR017972)	hormone metabolism	hormone metabolism.gibberelin.synthesis-degradation.ent-kaurene oxidase		cytochrome P450, putative, expressed	PF00067	Cytochrome P450	GO:0055114	0	1.14.13.191	0	ent-kaurene oxidase [EC:1.14.13.78]	K04122		-	-
Os.6653.1.S1_at	No Hit	None	0.00811939	11.7288		0	0	0	not assigned	not assigned.unknown		0	0	0	0	0	0	0	0	0		C10728, OsChib3a	-
Os.52208.1.S1_at	LOC_Os11g45990.1	Os11g0687100	0.0281588	11.4214	Hypothetical protein	von Willebrand factor, type A domain containing protein.	Molecular Function: protein binding (GO:0005515)	von Willebrand factor, type A (IPR002035)	protein	protein.degradation.ubiquitin.E3.RING		von Willebrand factor type A domain containing protein, putative, expressed	PF14624	VWA / Hh protein intein-like	0	0	0	0	0	0		-	-
Os.165.1.S1_at	LOC_Os12g36880.1	Os12g0555500	0.0013882	11.2048	Major pollen allergen Bet v 1-D/H, putative, expressed	Probenazole-inducible protein PBZ1.	Biological Process: defense response (GO:0006952), Biological Process: response to biotic stimulus (GO:0009607)	Bet v I allergen (IPR000916), START-like domain (IPR023393)	not assigned	not assigned.unknown		pathogenesis-related Bet v I family protein, putative, expressed	PF00407	Pathogenesis-related protein Bet v I family	GO:0009607	0	0	0	0	0		-	-
Os.171.1.S1_at	LOC_Os01g47070.1	Os01g0660200	0.00096201	11.1511	Acidic endochitinase precursor, putative, expressed	Acidic class III chitinase OsChib3a precursor (Chitinase) (EC 3.2.1.14).	Biological Process: carbohydrate metabolic process (GO:0005975), Molecular Function: catalytic activity (GO:0003824), Molecular Function: hydrolase activity, hydrolyzing O-glycosyl compounds (GO:0004553), Molecular Function: cation binding (GO:0043169)	Glycoside hydrolase, family 18, catalytic domain (IPR001223), Glycoside hydrolase, chitinase active site (IPR001579), Glycoside hydrolase, subgroup, catalytic domain (IPR013781), Glycoside hydrolase, superfamily (IPR017853)	stress	stress.biotic		glycosyl hydrolase, putative, expressed	PF00704	Glycosyl hydrolases family 18	GO:0005975	0	3.2.1.14	Chitinase.	chitinase [EC:3.2.1.14]	K01183		MDR4, OsABCB5, ABCB5, OsPGP5, OsMDR7, OsISC28	MULTIDRUG RESISTANCE 7
Os.15281.1.S1_at	LOC_Os07g46920.1	None	0.0186078	11.1175	Sex determination protein tasselseed-2, putative, expressed	0	0	0	misc	misc.short chain dehydrogenase/reductase (SDR)		sex determination protein tasselseed-2, putative, expressed	PF13561	Enoyl-(Acyl carrier protein) reductase	0	0	1.1.1.331	Secoisolariciresinol dehydrogenase.	0	0		-	-
Os.6037.1.S1_at	LOC_Os09g27580.2	Os09g0448200	0.0269397	11.0627	Potassium transporter 17, putative, expressed	Similar to High-affinity potassium transporter.	Biological Process: potassium ion transmembrane transport (GO:0071805), Cellular Component: membrane (GO:0016020), Molecular Function: potassium ion transmembrane transporter activity (GO:0015079)	K+ potassium transporter (IPR003855)	transport	transport.potassium		potassium transporter, putative, expressed	PF02705	K+ potassium transporter	GO:0071805	0	0	0	0	0		OsSultr3;6, OsSul3;6	SULPHATE TRANSPORTER 3;6
Os.27963.1.A1_at	LOC_Os01g72900.1	Os01g0959100	0.0123895	10.9565	OsASR3 (abscisic stress ripening protein 3)	Similar to Abscisic stress ripening protein 1.	Biological Process: response to stress (GO:0006950)	ABA/WDS induced protein (IPR003496)	not assigned	not assigned.unknown		abscisic stress-ripening, putative, expressed	PF02496	ABA/WDS induced protein	GO:0006950	0	0	0	0	0		OsSAT, SAT	-
Os.9347.1.S1_at	LOC_Os11g47580.1	Os11g0701800	0.000104123	10.927	Xylanase inhibitor protein 1 precursor, putative	Chitinase (EC 3.2.1.14) III C10701-rice (EC 3.2.1.14) (Class III chitinase homologue (OsChib3H-a)H-).	Biological Process: carbohydrate metabolic process (GO:0005975), Molecular Function: catalytic activity (GO:0003824), Molecular Function: hydrolase activity, hydrolyzing O-glycosyl compounds (GO:0004553), Molecular Function: cation binding (GO:0043169)	Glycoside hydrolase, family 18, catalytic domain (IPR001223), Glycoside hydrolase, subgroup, catalytic domain (IPR013781), Glycoside hydrolase, superfamily (IPR017853)	stress	stress.biotic		glycosyl hydrolase, putative, expressed	PF00704	Glycosyl hydrolases family 18	GO:0005975	0	3.2.1.14	Chitinase.	0	0		-	-
Os.9900.1.S1_at	LOC_Os06g38764.1	None	0.00674604	10.612	Expressed protein	0	0	0	not assigned	not assigned.unknown		expressed protein	0	0	0	0	0	0	0	0		-	-
Os.54232.1.S1_at	LOC_Os05g37190.1	Os05g0444200	0.00431219	10.2296	TRANSPARENT TESTA 1 protein, putative, expressed	Similar to T6J4.5 protein (WIP6 protein).	Cellular Component: intracellular (GO:0005622), Molecular Function: nucleic acid binding (GO:0003676), Molecular Function: zinc ion binding (GO:0008270)	Post-SET domain (IPR003616), Zinc finger, C2H2 (IPR007087), Zinc finger, C2H2-type/integrase, DNA-binding (IPR013087), Zinc finger, C2H2-like (IPR015880)	RNA	RNA.regulation of transcription.C2H2 zinc finger family		ZOS5-08 - C2H2 zinc finger protein, expressed	0	0	0	0	0	0	0	0		-	-
Os.22594.1.S1_at	LOC_Os01g03390.1	Os01g0124650	0.00129265	10.2139	Bowman-Birk type bran trypsin inhibitor precursor, putative, expressed	Hypothetical conserved gene.	0	0	not assigned	not assigned.unknown		BBTI7 - Bowman-Birk type bran trypsin inhibitor precursor, expressed	PF00228	Bowman-Birk serine protease inhibitor family	GO:0005576	0	0	0	0	0		-	-
Os.459.1.S1_at	LOC_Os03g46070.1	Os03g0663500	0.00742198	9.87303	Protein P21, putative, expressed	Similar to Osmotin precursor.	0	Thaumatin, pathogenesis-related (IPR001938), Thaumatin, conserved site (IPR017949)	stress	stress.biotic		thaumatin, putative, expressed	PF00314	Thaumatin family	0	0	0	0	0	0		-	-
Os.54653.1.S1_at	LOC_Os06g09870.1	Os06g0199000	0.0125743	9.83653	Glycine-rich cell wall structural protein 2 precursor, putative, expressed	Similar to Glycine-rich cell wall structural protein 2 precursor.	0	0	not assigned	not assigned.unknown		0	0	0	0	0	0	0	0	0		-	-
Os.49568.1.S1_at	LOC_Os04g56900.1	Os04g0664500	0.0134369	9.58942	Anthranilate N-benzoyltransferase protein 1, putative, expressed	Similar to H1005F08.2 protein.	Molecular Function: transferase activity, transferring acyl groups other than amino-acyl groups (GO:0016747)	Transferase (IPR003480), Chloramphenicol acetyltransferase-like domain (IPR023213)	secondary metabolism	secondary metabolism.phenylpropanoids		transferase family protein, putative, expressed	PF02458	Transferase family	GO:0016747	0	2.3.1.64	Agmatine N(4)-coumaroyltransferase.	0	0		-	-
Os.2961.1.S1_at	LOC_Os03g25340.1	Os03g0369000	0.00230216	9.56649	OsPrx46 (peroxidase)	Similar to Peroxidase 1.	Biological Process: response to oxidative stress (GO:0006979), Biological Process: oxidation-reduction process (GO:0055114), Molecular Function: peroxidase activity (GO:0004601), Molecular Function: heme binding (GO:0020037)	Plant peroxidase (IPR000823), Haem peroxidase, plant/fungal/bacterial (IPR002016), Haem peroxidase (IPR010255), Peroxidases heam-ligand binding site (IPR019793), Peroxidase, active site (IPR019794)	misc	misc.peroxidases		peroxidase precursor, putative, expressed	PF00141	Peroxidase	GO:0055114	0	1.11.1.7	Peroxidase.	peroxidase [EC:1.11.1.7]	K00430		-	-
Os.17112.1.S1_at	LOC_Os03g18030.1	Os03g0289800	0.000135774	9.54652	Leucoanthocyanidin dioxygenase, putative, expressed	Similar to Leucoanthocyanidin dioxygenase-like protein.	Biological Process: oxidation-reduction process (GO:0055114), Molecular Function: iron ion binding (GO:0005506), Molecular Function: oxidoreductase activity (GO:0016491), Molecular Function: oxidoreductase activity, acting on paired donors, with incorporation or reduction of molecular oxygen, 2-oxoglutarate as one donor, and incorporation of one atom each of oxygen into both donors (GO:0016706)	Isopenicillin N synthase (IPR002283), Oxoglutarate/iron-dependent oxygenase (IPR005123)	hormone metabolism	hormone metabolism.ethylene.synthesis-degradation		leucoanthocyanidin dioxygenase, putative, expressed	PF14226	non-haem dioxygenase in morphine synthesis N-terminal	GO:0055114	0	1.14.11.23	Flavonol synthase.	0	0		-	-
Os.49030.1.A1_s_at	LOC_Os09g20220.1	Os09g0367700	0.00163175	9.5284	Glutathione S-transferase, putative, expressed	Similar to GST6 protein (EC 2.5.1.18).	Molecular Function: protein binding (GO:0005515)	Glutathione S-transferase, N-terminal (IPR004045), Glutathione S-transferase, C-terminal (IPR004046), Glutathione S-transferase, C-terminal-like (IPR010987), Thioredoxin-like fold (IPR012336), Glutathione S-transferase/chloride channel, C-terminal (IPR017933)	misc	misc.glutathione S transferases		glutathione S-transferase, putative, expressed	PF13410	Glutathione S-transferase, C-terminal domain	GO:0005515	0	2.5.1.18	Glutathione transferase.	glutathione S-transferase [EC:2.5.1.18]	K00799		-	-
Os.17316.1.S1_at	LOC_Os04g49194.1	Os04g0581000	0.000700708	9.51733	Naringenin,2-oxoglutarate 3-dioxygenase, putative, expressed	Similar to Flavanone 3-hydroxylase (Fragment).	Biological Process: oxidation-reduction process (GO:0055114), Molecular Function: oxidoreductase activity (GO:0016491), Molecular Function: oxidoreductase activity, acting on paired donors, with incorporation or reduction of molecular oxygen, 2-oxoglutarate as one donor, and incorporation of one atom each of oxygen into both donors (GO:0016706)	Oxoglutarate/iron-dependent oxygenase (IPR005123)	hormone metabolism	hormone metabolism.ethylene.synthesis-degradation		naringenin,2-oxoglutarate 3-dioxygenase, putative, expressed	PF14226	non-haem dioxygenase in morphine synthesis N-terminal	GO:0055114	0	1.14.11.9	Flavanone 3-dioxygenase.	0	0		-	-
Os.27751.1.S1_at	LOC_Os02g36210.1	Os02g0570900	0.00450884	9.21231	Ent-kaurene synthase A, chloroplast precursor, putative, expressed	Similar to Ent-copalyl diphosphate synthase 2.	Biological Process: metabolic process (GO:0008152), Molecular Function: lyase activity (GO:0016829)	Terpene synthase-like (IPR001906), Terpenoid cylases/protein prenyltransferase alpha-alpha toroid (IPR008930)	hormone metabolism	hormone metabolism.gibberelin.synthesis-degradation.copalyl diphosphate synthase		ent-kaurene synthase, chloroplast precursor, putative, expressed	PF03936	Terpene synthase family, metal binding domain	GO:0016829	0	5.5.1.13	Ent-copalyl diphosphate synthase.	ent-copalyl diphosphate synthase [EC:5.5.1.13]	K04120		OsHAK5	HIGH-AFFINITY POTASSIUM(K+) TRANSPORTER 5
Os.52536.1.S1_at	LOC_Os04g43800.1	Os04g0518400	0.00637999	9.10158	Phenylalanine ammonia-lyase, putative, expressed	Similar to Phenylalanine ammonia-lyase (Fragment).	Biological Process: L-phenylalanine catabolic process (GO:0006559), Biological Process: biosynthetic process (GO:0009058), Cellular Component: cytoplasm (GO:0005737), Molecular Function: catalytic activity (GO:0003824), Molecular Function: ammonia-lyase activity (GO:0016841)	Phenylalanine/histidine ammonia-lyase (IPR001106), Phenylalanine ammonia-lyase (IPR005922), L-Aspartase-like (IPR008948), Phenylalanine/histidine ammonia-lyases, active site (IPR022313), Phenylalanine ammonia-lyase, shielding domain (IPR023144), L-Aspartase-like, N-terminal (IPR024083)	secondary metabolism	secondary metabolism.phenylpropanoids.lignin biosynthesis.PAL		phenylalanine ammonia-lyase, putative, expressed	PF00221	Aromatic amino acid lyase	0	0	4.3.1.24	Phenylalanine ammonia-lyase.	phenylalanine ammonia-lyase [EC:4.3.1.24]	K10775		Pir7b	PYRICULARIA ORYZAE RESISTANCE R7B
OsAffx.28731.1.S1_s_at	LOC_Os07g33780.1	Os07g0522500	0.000215167	8.95238	PDR-like ABC transporter, putative, expressed	Similar to PDR6 ABC transporter.	Cellular Component: membrane (GO:0016020), Molecular Function: ATP binding (GO:0005524), Molecular Function: ATPase activity (GO:0016887)	ABC transporter-like (IPR003439), ABC-2 type transporter (IPR013525)	transport	transport.ABC transporters and multidrug resistance systems		pleiotropic drug resistance protein 5, putative, expressed	PF00005	ABC transporter	GO:0016887	0	3.6.3.44	Xenobiotic-transporting ATPase.	0	0		OsPR2, PR2, OsGlu1, Glu1	-
Os.19861.1.S1_at	LOC_Os07g03730.1	Os07g0129300	0.00590088	8.85975	Pathogenesis-related protein 1 precursor, putative, expressed	Similar to PR1a protein.	Cellular Component: extracellular region (GO:0005576)	Allergen V5/Tpx-1-related (IPR001283), Ves allergen (IPR002413), CAP domain (IPR014044), Allergen V5/Tpx-1-related, conserved site (IPR018244)	stress	stress.biotic		SCP-like extracellular protein, expressed	PF00188	Cysteine-rich secretory protein family	0	0	0	0	pathogenesis-related protein 1	K13449		Gns6	-
Os.14616.1.S1_at	LOC_Os07g34260.1	Os07g0526400	0.0331333	8.71151	Chalcone synthase DII, putative, expressed	Polyketide synthase, type III domain containing protein.	Biological Process: metabolic process (GO:0008152), Biological Process: biosynthetic process (GO:0009058), Molecular Function: catalytic activity (GO:0003824), Molecular Function: transferase activity, transferring acyl groups (GO:0016746), Molecular Function: transferase activity, transferring acyl groups other than amino-acyl groups (GO:0016747)	Chalcone/stilbene synthase, N-terminal (IPR001099), Polyketide synthase, type III (IPR011141), Chalcone/stilbene synthase, C-terminal (IPR012328), Thiolase-like, subgroup (IPR016038), Thiolase-like (IPR016039)	secondary metabolism	secondary metabolism.flavonoids.chalcones		chalcone and stilbene synthases, putative, expressed	PF08545	3-Oxoacyl-[acyl-carrier-protein (ACP)] synthase III	GO:0006633	0	2.3.1.211	Bisdemethoxycurcumin synthase.	0	0		-	-
Os.6389.1.S1_at	LOC_Os01g06310.1	Os01g0155800	0.0264822	8.6981	Glycine-rich cell wall structural protein precursor, putative, expressed	Conserved hypothetical protein.	0	0	not assigned	not assigned.unknown		glycine-rich cell wall structural protein precursor, putative, expressed	0	0	0	0	0	0	0	0		-	-
Os.24822.1.A1_at	LOC_Os04g10060.1	Os04g0179700	0.00914262	8.65937	Ent-kaurene synthase B, chloroplast precursor, putative, expressed	Syn-pimara-7,15-diene synthase.	Biological Process: metabolic process (GO:0008152), Molecular Function: magnesium ion binding (GO:0000287), Molecular Function: lyase activity (GO:0016829)	Terpene synthase-like (IPR001906), Terpene synthase, metal-binding domain (IPR005630), Terpenoid cylases/protein prenyltransferase alpha-alpha toroid (IPR008930), Terpenoid synthase (IPR008949)	secondary metabolism	secondary metabolism.isoprenoids.terpenoids		ent-kaurene synthase, chloroplast precursor, putative, expressed	PF01397	Terpene synthase, N-terminal domain	GO:0016829	0	4.2.3.35	Syn-pimara-7,15-diene synthase.	syn-pimara-7,15-diene synthase [EC:4.2.3.35]	K14046		Asr3, OsASR5, OsASR1, Asr1	ABSCISIC ACID-STRESS-RIPENING-INDUCIBLE 3 PROTEIN
OsAffx.31524.1.S1_at	LOC_Os11g47180.1	None	0.000250401	8.22546	Receptor-like protein kinase precursor, putative, expressed	0	0	0	signalling	signalling.receptor kinases.leucine rich repeat XI		receptor-like protein kinase 2 precursor, putative, expressed	PF08263	Leucine rich repeat N-terminal domain	GO:0005515	0	2.7.11.1	Non-specific serine/threonine protein kinase.	0	0		Asr4, OsASR6, OsASR2, Asr2	ABSCISIC ACID-STRESS-RIPENING-INDUCIBLE 4 PROTEIN
Os.17659.1.S1_at	LOC_Os12g15680.1	Os12g0258700	0.00525568	8.16419	L-ascorbate oxidase precursor, putative, expressed	Cupredoxin domain containing protein.	Biological Process: lignin catabolic process (GO:0046274), Biological Process: oxidation-reduction process (GO:0055114), Cellular Component: apoplast (GO:0048046), Molecular Function: copper ion binding (GO:0005507), Molecular Function: laccase activity (GO:0008471), Molecular Function: oxidoreductase activity (GO:0016491)	Multicopper oxidase, type 1 (IPR001117), Multicopper oxidase, copper-binding site (IPR002355), Cupredoxin (IPR008972), Multicopper oxidase, type 2 (IPR011706), Multicopper oxidase, type 3 (IPR011707), Laccase (IPR017761)	not assigned	not assigned.unknown		laccase precursor protein, putative, expressed	PF00394	Multicopper oxidase	GO:0055114	0	1.10.3.2	Laccase.	adenylyl-sulfate reductase (glutathione) [EC:1.8.4.9]	K05909		OsRLCK59	RECEPTOR-LIKE CYTOPLASMIC KINASE 59
Os.7372.1.S1_at	LOC_Os01g72910.1	Os01g0959200	0.0186175	8.1368	OsASR4 (Abscisic stress ripening protein 4)	Similar to Ci21A protein.	Biological Process: response to stress (GO:0006950)	ABA/WDS induced protein (IPR003496)	not assigned	not assigned.unknown		abscisic stress-ripening, putative, expressed	PF02496	ABA/WDS induced protein	GO:0006950	0	0	0	0	0		-	-
Os.12488.1.S1_at	LOC_Os04g43650.1	Os04g0516600	0.00722895	8.10064	L-allo-threonine aldolase, putative, expressed	Pyridoxal phosphate-dependent transferase, major region, subdomain 1 domain containing protein.	Biological Process: cellular amino acid metabolic process (GO:0006520), Molecular Function: catalytic activity (GO:0003824), Molecular Function: lyase activity (GO:0016829), Molecular Function: pyridoxal phosphate binding (GO:0030170)	Aromatic amino acid beta-eliminating lyase/threonine aldolase (IPR001597), Pyridoxal phosphate-dependent transferase, major region, subdomain 1 (IPR015421), Pyridoxal phosphate-dependent transferase, major region, subdomain 2 (IPR015422), Pyridoxal phosphate-dependent transferase, major domain (IPR015424)	amino acid metabolism	amino acid metabolism.degradation.serine-glycine-cysteine group.glycine		L-allo-threonine aldolase, putative, expressed	PF01212	Beta-eliminating lyase	GO:0016829	0	4.1.2.5	L-threonine aldolase.	threonine aldolase [EC:4.1.2.5]	K01620		-	-
Os.55595.1.S1_at	LOC_Os11g02100.1	Os11g0112200	0.00513739	8.08011	OsPrx131 (peroxidase)	Similar to Cationic peroxidase 1 precursor (EC 1.11.1.7) (PNPC1).	Biological Process: response to oxidative stress (GO:0006979), Biological Process: oxidation-reduction process (GO:0055114), Molecular Function: peroxidase activity (GO:0004601), Molecular Function: heme binding (GO:0020037)	Plant peroxidase (IPR000823), Haem peroxidase, plant/fungal/bacterial (IPR002016), Haem peroxidase (IPR010255), Peroxidases heam-ligand binding site (IPR019793), Peroxidase, active site (IPR019794)	misc	misc.peroxidases		peroxidase precursor, putative, expressed	PF00141	Peroxidase	GO:0055114	0	1.11.1.7	Peroxidase.	peroxidase [EC:1.11.1.7]	K00430		-	-
Os.20230.1.S1_at	LOC_Os11g37950.1	Os11g0592000	0.0208103	8.02927	Win2 precursor, putative, expressed	Similar to Barwin.	Biological Process: defense response to bacterium (GO:0042742), Biological Process: defense response to fungus (GO:0050832)	Barwin (IPR001153), Barwin-related endoglucanase (IPR009009), Barwin-like endoglucanase (IPR014733), Barwin, conserved site (IPR018226)	stress	stress.biotic		WIP3 - Wound-induced protein precursor, expressed	PF00967	Barwin family	GO:0050832	0	0	0	0	0		-	-
Os.467.1.S1_a_at	LOC_Os01g42380.1	Os01g0609300	0.0117427	8.02652	PDR5-like ABC transporter, putative, expressed	Similar to Pleiotropic drug resistance protein 3.	Cellular Component: membrane (GO:0016020), Molecular Function: nucleotide binding (GO:0000166), Molecular Function: ATP binding (GO:0005524), Molecular Function: ATPase activity (GO:0016887), Molecular Function: nucleoside-triphosphatase activity (GO:0017111)	ABC transporter-like (IPR003439), ATPase, AAA+ type, core (IPR003593), ABC-2 type transporter (IPR013525), Plant PDR ABC transporter associated (IPR013581)	transport	transport.ABC transporters and multidrug resistance systems		pleiotropic drug resistance protein, putative, expressed	PF14510	ABC-transporter extracellular N-terminal	GO:0016887	0	3.6.3.44	Xenobiotic-transporting ATPase.	0	0		OsAOS3, HPL2, OsHPL2	ALLENE OXIDE SYNTHASE 3
Os.25329.1.A1_at	LOC_Os12g43440.1	Os12g0630100	0.00852908	7.76055	Thaumatin-like protein precursor, putative, expressed	Thaumatin protein, Tolerance to nitrogen deficiency	0	Thaumatin (IPR001938), Thaumatin, conserved site (IPR017949)	stress	stress.biotic		thaumatin, putative, expressed	PF00314	Thaumatin family	0	0	0	0	0	0		OsSub14, SUB14	-
Os.13008.1.S1_at	LOC_Os08g39850.1	Os08g0509100	0.0256225	7.55651	Lipoxygenase 8, chloroplast precursor, putative, expressed	Similar to Lipoxygenase, chloroplast precursor (EC 1.13.11.12).	Biological Process: oxidation-reduction process (GO:0055114), Molecular Function: iron ion binding (GO:0005506), Molecular Function: protein binding (GO:0005515), Molecular Function: lipoxygenase activity (GO:0016165), Molecular Function: oxidoreductase activity, acting on single donors with incorporation of molecular oxygen, incorporation of two atoms of oxygen (GO:0016702), Molecular Function: …	Lipoxygenase (IPR000907), Lipoxygenase, LH2 (IPR001024), Lipoxygenase, plant (IPR001246), Lipase/lipooxygenase, PLAT/LH2 (IPR008976), Lipoxygenase, C-terminal (IPR013819), Lipoxygenase, iron binding site (IPR020833), Lipoxygenase, conserved site (IPR020834)	hormone metabolism	hormone metabolism.jasmonate.synthesis-degradation.lipoxygenase		lipoxygenase, chloroplast precursor, putative, expressed	PF01477	PLAT/LH2 domain	GO:0005515	0	1.13.11.12	Linoleate 13S-lipoxygenase.	lipoxygenase [EC:1.13.11.12]	K00454		-	-
Os.51427.1.S1_at	LOC_Os04g55980.1	Os04g0653700	0.00952174	7.36399	GRound-Like protein, putative, expressed	Conserved hypothetical protein.	0	0	not assigned	not assigned.unknown		glycine-rich RNA-binding, abscisic acid-inducible protein, putative, expressed	0	0	0	0	0	0	0	0		C4H1, OsC4H	-
Os.25606.1.S1_at	LOC_Os09g25060.1	Os09g0417600	0.0287832	7.35959	OsWRKY76 - Superfamily of rice TFs having WRKY and zinc finger domains, expressed	WRKY transcription factor, Transcriptional repressor, Pathogen defense	Biological Process: regulation of transcription, DNA-templated (GO:0006355), Molecular Function: transcription factor activity, sequence-specific DNA binding (GO:0003700), Molecular Function: sequence-specific DNA binding (GO:0043565)	WRKY domain (IPR003657)	RNA	RNA.regulation of transcription.WRKY domain transcription factor family		WRKY76, expressed	PF03106	WRKY DNA -binding domain	GO:0043565	0	0	0	0	0		OsERF#107, OsERF107, AP2/EREBP#015, AP2/EREBP15	ETHYLENE RESPONSE FACTOR 107
Os.56080.1.S1_at	LOC_Os03g47280.1	Os03g0676400	0.0306532	7.29373	VQ motif family protein, expressed	VQ domain containing protein.	0	VQ (IPR008889)	not assigned	not assigned.unknown		VQ domain containing protein, putative, expressed	PF05678	VQ motif	0	0	1.2.1.38	N-acetyl-gamma-glutamyl-phosphate reductase.	0	0		CYP76M7	P-450 76M7
Os.15838.1.A1_at	No Hit	None	0.00778649	7.27512		0	0	0	not assigned	not assigned.unknown		0	0	0	0	0	0	0	0	0		-	-
Os.46418.1.S1_at	LOC_Os10g39100.1	Os10g0535800	0.00225844	7.08858	Domain of unknown function DUF614 containing protein, expressed	Protein of unknown function Cys-rich domain containing protein.	0	Uncharacterised protein family Cys-rich (IPR006461)	not assigned	not assigned.no ontology.proline rich family		uncharacterized Cys-rich domain containing protein, putative, expressed	0	0	0	0	0	0	0	0		Oscyp71Z7	P-450 71Z7
Os.53276.1.S1_at	LOC_Os06g37224.1	Os06g0568600	0.00647524	7.05013	Ent-kaurene oxidase, putative, expressed	Similar to Ent-kaurene oxidase 1 (Fragment).	Biological Process: oxidation-reduction process (GO:0055114), Molecular Function: iron ion binding (GO:0005506), Molecular Function: electron carrier activity (GO:0009055), Molecular Function: oxidoreductase activity, acting on paired donors, with incorporation or reduction of molecular oxygen (GO:0016705), Molecular Function: heme binding (GO:0020037)	Cytochrome P450 (IPR001128), Cytochrome P450, E-class, group I (IPR002401), Cytochrome P450, conserved site (IPR017972)	misc	misc.cytochrome P450		cytochrome P450, putative, expressed	PF00067	Cytochrome P450	GO:0055114	0	1.14.13.191	0	ent-kaurene oxidase [EC:1.14.13.78]	K04122		-	-
Os.32890.1.S1_at	LOC_Os11g47600.1	Os11g0702100	0.00197769	7.03016	Xylanase inhibitor protein 1 precursor, putative, expressed	Similar to Class III chitinase homologue (OsChib3H-h) (Fragment).	Biological Process: carbohydrate metabolic process (GO:0005975), Molecular Function: catalytic activity (GO:0003824), Molecular Function: hydrolase activity, hydrolyzing O-glycosyl compounds (GO:0004553), Molecular Function: cation binding (GO:0043169)	Glycoside hydrolase, family 18, catalytic domain (IPR001223), Glycoside hydrolase, subgroup, catalytic domain (IPR013781), Glycoside hydrolase, superfamily (IPR017853)	stress	stress.biotic		glycosyl hydrolase, putative, expressed	PF00704	Glycosyl hydrolases family 18	GO:0005975	0	3.2.1.14	Chitinase.	0	0		-	-
Os.51606.1.S1_at	LOC_Os12g43870.1	None	0.00162202	7.01066	Hypothetical protein	0	0	0	not assigned	not assigned.unknown		expressed protein	0	0	0	0	0	0	0	0		-	-
Os.2416.1.S1_a_at	LOC_Os01g71340.1	Os01g0940700	0.0330587	6.99737	Glucan endo-1,3-beta-glucosidase, acidic isoform precursor, putative, expressed	Similar to Glucan endo-1,3-beta-glucosidase GII precursor (EC 3.2.1.39) ((1->3)- beta-glucan endohydrolase GII) ((1->3)-beta-glucanase isoenzyme GII) (Beta-1,3-endoglucanase GII).	Biological Process: carbohydrate metabolic process (GO:0005975), Molecular Function: catalytic activity (GO:0003824), Molecular Function: hydrolase activity, hydrolyzing O-glycosyl compounds (GO:0004553), Molecular Function: cation binding (GO:0043169)	Glycoside hydrolase, family 17 (IPR000490), Glycoside hydrolase, subgroup, catalytic domain (IPR013781), Glycoside hydrolase, superfamily (IPR017853)	misc	misc.beta 1,3 glucan hydrolases.glucan endo-1,3-beta-glucosidase		glycosyl hydrolases family 17, putative, expressed	PF00332	Glycosyl hydrolases family 17	GO:0005975	0	3.2.1.39	Glucan endo-1,3-beta-D-glucosidase.	0	0		-	-
Os.6450.1.S1_at	LOC_Os07g09190.1	Os07g0190000	0.00356049	6.9838	1-deoxy-D-xylulose-5-phosphate synthase, chloroplast precursor, putative, expressed	Similar to 1-deoxy-D-xylulose 5-phosphate synthase 2 precursor.	Biological Process: metabolic process (GO:0008152), Biological Process: terpenoid biosynthetic process (GO:0016114), Molecular Function: catalytic activity (GO:0003824), Molecular Function: 1-deoxy-D-xylulose-5-phosphate synthase activity (GO:0008661), Molecular Function: oxidoreductase activity, acting on the aldehyde or oxo group of donors, disulfide as acceptor (GO:0016624)	Dehydrogenase, E1 component (IPR001017), Transketolase, N-terminal (IPR005474), Transketolase-like, pyrimidine-binding domain (IPR005475), Transketolase, C-terminal (IPR005476), Deoxyxylulose-5-phosphate synthase (IPR005477), Transketolase, C-terminal/Pyruvate-ferredoxin oxidoreductase, domain II (IPR009014), Transketolase-like, C-terminal (IPR015941), Transketolase binding site (IPR020826)	secondary metabolism	secondary metabolism.isoprenoids.non-mevalonate pathway.DXS		transketolase, putative, expressed	PF02780	Transketolase, C-terminal domain	GO:0008152	0	2.2.1.7	1-deoxy-D-xylulose-5-phosphate synthase.	1-deoxy-D-xylulose-5-phosphate synthase [EC:2.2.1.7]	K01662		OsPUB40	-
Os.57211.1.S1_at	LOC_Os06g13880.1	Os06g0248600	0.0069568	6.98199	Expressed protein	Conserved hypothetical protein.	0	0	not assigned	not assigned.unknown		expressed protein	0	0	0	0	0	0	0	0		-	-
Os.24314.1.A1_s_at	No Hit	None	0.0048165	6.96199		0	0	0	not assigned	not assigned.unknown		0	0	0	0	0	0	0	0	0		Cht11	CHITINASE 11
Os.17020.1.S1_x_at	LOC_Os08g29570.1	Os08g0384500	0.0051533	6.86616	PDR-type ABC transporter 1, putative, expressed	ABC transporter-like domain containing protein.	Cellular Component: membrane (GO:0016020), Molecular Function: nucleotide binding (GO:0000166), Molecular Function: ATP binding (GO:0005524), Molecular Function: ATPase activity (GO:0016887), Molecular Function: nucleoside-triphosphatase activity (GO:0017111)	ABC transporter-like (IPR003439), ATPase, AAA+ type, core (IPR003593), ABC-2 type transporter (IPR013525), Plant PDR ABC transporter associated (IPR013581)	transport	transport.ABC transporters and multidrug resistance systems		pleiotropic drug resistance protein 3, putative, expressed	PF00005	ABC transporter	GO:0016887	0	3.6.3.44	Xenobiotic-transporting ATPase.	0	0		-	-
Os.11549.1.S1_at	LOC_Os12g02080.1	Os12g0112000	0.0191223	6.74252	OsPrx135 (peroxidase)	Similar to Peroxidase precursor (EC 1.11.1.7) (Fragment).	Biological Process: response to oxidative stress (GO:0006979), Biological Process: oxidation-reduction process (GO:0055114), Molecular Function: peroxidase activity (GO:0004601), Molecular Function: heme binding (GO:0020037)	Plant peroxidase (IPR000823), Haem peroxidase, plant/fungal/bacterial (IPR002016), Haem peroxidase (IPR010255), Peroxidases heam-ligand binding site (IPR019793), Peroxidase, active site (IPR019794)	misc	misc.peroxidases		peroxidase precursor, putative, expressed	PF00141	Peroxidase	GO:0055114	0	1.11.1.7	Peroxidase.	peroxidase [EC:1.11.1.7]	K00430		-	-
OsAffx.14006.1.S1_at	LOC_Os04g27830.1	Os04g0345800	0.0242397	6.7055	1,2-dihydroxy-3-keto-5-methylthiopentene dioxygenase 3, putative	Similar to OSIGBa0127B24.5 protein.	Biological Process: oxidation-reduction process (GO:0055114), Molecular Function: acireductone dioxygenase [iron(II)-requiring] activity (GO:0010309)	Acireductone dioxygenase ARD family (IPR004313), Cupin, RmlC-type (IPR011051), RmlC-like jelly roll fold (IPR014710)	not assigned	not assigned.no ontology		1,2-dihydroxy-3-keto-5-methylthiopentene dioxygenase protein, putative, expressed	PF07883	Cupin domain	GO:0055114	0	1.13.11.53	Acireductone dioxygenase (Ni(2+)-requiring).	1,2-dihydroxy-3-keto-5-methylthiopentene dioxygenase [EC:1.13.11.53 1.13.11.54]	K08967		OsPUP1	PURINE PERMEASE 1
Os.7434.1.S1_at	LOC_Os04g10010.1	Os04g0179200	0.0111173	6.69924	Sex determination protein tasselseed-2, putative, expressed	Similar to Stem secoisolariciresinol dehydrogenase (Fragment).	Biological Process: metabolic process (GO:0008152), Molecular Function: nucleotide binding (GO:0000166), Molecular Function: oxidoreductase activity (GO:0016491)	Short-chain dehydrogenase/reductase SDR (IPR002198), Glucose/ribitol dehydrogenase (IPR002347), NAD(P)-binding domain (IPR016040), Short-chain dehydrogenase/reductase, conserved site (IPR020904)	misc	misc.short chain dehydrogenase/reductase (SDR)		sex determination protein tasselseed-2, putative, expressed	PF08659	KR domain	0	0	1.1.1.295	Momilactone-A synthase.	momilactone-A synthase [EC:1.1.1.295]	K13070		OsGAD3	GLUTAMATE DECARBOXYLASE
OsAffx.28727.1.S1_at	LOC_Os07g33320.1	Os07g0516700	0.00566436	6.68852	Expressed protein	Conserved hypothetical protein.	0	0	not assigned	not assigned.unknown		expressed protein	0	0	0	0	0	0	0	0		OsUPS, OsPUB41	-
Os.27940.1.S1_at	LOC_Os03g37290.1	Os03g0570100	0.00892293	6.58242	Cytochrome P450 79A1, putative, expressed	Similar to Cytochrome P450 79A1 (EC 1.14.13.41) (Tyrosine N-monooxygenase) (Cytochrome P450Tyr).	Biological Process: oxidation-reduction process (GO:0055114), Molecular Function: iron ion binding (GO:0005506), Molecular Function: electron carrier activity (GO:0009055), Molecular Function: oxidoreductase activity, acting on paired donors, with incorporation or reduction of molecular oxygen (GO:0016705), Molecular Function: heme binding (GO:0020037)	Cytochrome P450 (IPR001128), Cytochrome P450, E-class, group I (IPR002401), Cytochrome P450, conserved site (IPR017972)	misc	misc.cytochrome P450		cytochrome P450, putative, expressed	PF00067	Cytochrome P450	GO:0055114	0	1.14.13.41	Tyrosine N-monooxygenase.	0	0		OsHsp17.3, OsHSP17.3, Oshsp17.3	17.3 KDA CLASS I HEAT SHOCK PROTEIN
Os.12038.1.S1_at	LOC_Os01g65700.1	Os01g0879200	0.00497791	6.58156	Expressed protein	Plant disease resistance response protein domain containing protein.	0	Plant disease resistance response protein (IPR004265)	not assigned	not assigned.unknown		expressed protein	PF03018	Dirigent-like protein	0	0	0	0	0	0		-	-
Os.6075.1.S2_at	LOC_Os04g06520.1	Os04g0149400	0.000992134	6.58129	Expressed protein	Conserved hypothetical protein.	0	0	not assigned	not assigned.unknown		expressed protein	0	0	0	0	0	0	0	0		0	-
Os.9739.1.S1_at	LOC_Os04g05650.1	Os04g0142400	0.0120272	6.56497	Expressed protein	Conserved hypothetical protein.	0	0	not assigned	not assigned.unknown		expressed protein	0	0	0	0	0	0	0	0		OsVQ10	-
Os.17182.1.S1_at	LOC_Os03g04570.1	Os03g0138700	0.00612844	6.53144	Peptide transporter PTR2, putative, expressed	TGF-beta receptor, type I/II extracellular region family protein.	Biological Process: oligopeptide transport (GO:0006857), Cellular Component: membrane (GO:0016020), Molecular Function: transporter activity (GO:0005215)	Oligopeptide transporter (IPR000109), Major facilitator superfamily domain, general substrate transporter (IPR016196)	transport	transport.peptides and oligopeptides		peptide transporter PTR3-A, putative, expressed	PF00854	POT family	GO:0016020	0	0	0	0	0		OsWOX6, Os WOX6, OsWOX12B	WUSCHEL-LIKE HOMEOBOX 6
Os.55247.1.S1_at	LOC_Os05g50100.1	Os05g0576600	0.00391241	6.50785	Expressed protein	Conserved hypothetical protein.	0	0	not assigned	not assigned.unknown		expressed protein	0	0	0	0	0	0	0	0		prx46	-
Os.51566.1.S1_at	LOC_Os10g28299.1	Os10g0418900	0.000254906	6.50671	Expressed protein	Hypothetical conserved gene.	0	0	not assigned	not assigned.unknown		expressed protein	0	0	0	0	0	0	0	0		OsRLCK110	RECEPTOR-LIKE CYTOPLASMIC KINASE 110
Os.51848.1.S1_x_at	LOC_Os10g31330.1	Os10g0450900	0.0335185	6.50661	Glycine-rich cell wall structural protein 2 precursor, putative, expressed	Similar to Glycine-rich cell wall structural protein 2 precursor.	0	0	not assigned	not assigned.unknown		0	0	0	0	0	0	0	0	0		osppdka, ppdka	-
Os.16615.1.S1_at	LOC_Os10g42020.1	Os10g0569800	0.0123112	6.49576	Expressed protein	Similar to RIR1b protein.	0	0	not assigned	not assigned.unknown		RALFL29 - Rapid ALkalinization Factor RALF family protein precursor, expressed	0	0	0	0	0	0	0	0		-	-
Os.49615.1.S1_at	LOC_Os03g45960.1	Os03g0661600	0.00259228	6.45753	Protein P21, putative, expressed	Similar to Alpha-amylase/trypsin inhibitor (Antifungal protein).	0	Thaumatin, pathogenesis-related (IPR001938), Thaumatin, conserved site (IPR017949)	stress	stress.biotic		thaumatin, putative, expressed	PF00314	Thaumatin family	0	0	0	0	0	0		-	-
OsAffx.24812.1.S1_s_at	LOC_Os02g50460.1	Os02g0738200	0.0109671	6.45525	Immediate-early fungal elicitor protein CMPG1, putative, expressed	Zinc finger, RING/FYVE/PHD-type domain containing protein.	Biological Process: protein ubiquitination (GO:0016567), Cellular Component: ubiquitin ligase complex (GO:0000151), Molecular Function: ubiquitin-protein ligase activity (GO:0004842), Molecular Function: binding (GO:0005488)	U box domain (IPR003613), Armadillo-like helical (IPR011989), Zinc finger, RING/FYVE/PHD-type (IPR013083), Armadillo-type fold (IPR016024)	RNA	RNA.regulation of transcription.PHOR1		immediate-early fungal elicitor protein CMPG1, putative, expressed	PF04564	U-box domain	GO:0016567	0	6.3.2.19	Ubiquitin--protein ligase.	0	0		OsHAK16	HIGH-AFFINITY POTASSIUM(K+) TRANSPORTER 16
OsAffx.26739.1.S1_s_at	LOC_Os05g05080.1	Os05g0142600	0.022371	6.37647	Expressed protein	Conserved hypothetical protein.	0	0	not assigned	not assigned.unknown		expressed protein	0	0	0	0	0	0	0	0		-	-
Os.9107.2.S1_x_at	LOC_Os09g27260.1	Os09g0444900	0.000745879	6.26565	TMV response-related gene product, putative, expressed	Similar to plant viral-response family protein.	0	Protein of unknown function DUF716, TMEM45 (IPR006904)	not assigned	not assigned.unknown		plant viral response family protein, putative, expressed	PF04819	Family of unknown function (DUF716)	0	0	0	0	0	0		-	-
Os.22731.1.S1_at	LOC_Os03g16020.1	Os03g0266900	0.0290984	6.26093	17.4 kDa class I heat shock protein 2, putative, expressed	Low molecular mass heat shock protein Oshsp17.3.	0	0	stress	stress.abiotic.heat		hsp20/alpha crystallin family protein, putative, expressed	PF00011	Hsp20/alpha crystallin family	0	0	0	0	HSP20 family protein	K13993		OsPR5, PR5	-
Os.20541.1.S1_at	LOC_Os03g37840.1	Os03g0575200	0.00181378	6.24402	Potassium transporter 16, putative, expressed	Similar to Potassium transporter 1 (OsHAK1).	Biological Process: potassium ion transmembrane transport (GO:0071805), Cellular Component: membrane (GO:0016020), Molecular Function: potassium ion transmembrane transporter activity (GO:0015079)	K+ potassium transporter (IPR003855)	transport	transport.potassium		potassium transporter, putative, expressed	PF02705	K+ potassium transporter	GO:0071805	0	0	0	0	0		-	-
Os.55918.1.S1_at	LOC_Os04g55740.1	Os04g0651000	0.00762345	6.24219	OsPrx57 (peroxidase)	Similar to Peroxidase.	Biological Process: response to oxidative stress (GO:0006979), Biological Process: oxidation-reduction process (GO:0055114), Molecular Function: peroxidase activity (GO:0004601), Molecular Function: heme binding (GO:0020037)	Plant peroxidase (IPR000823), Haem peroxidase, plant/fungal/bacterial (IPR002016), Haem peroxidase (IPR010255), Peroxidases heam-ligand binding site (IPR019793), Peroxidase, active site (IPR019794)	misc	misc.peroxidases		peroxidase precursor, putative, expressed	PF00141	Peroxidase	GO:0055114	0	1.11.1.7	Peroxidase.	peroxidase [EC:1.11.1.7]	K00430		OsVQ13	-
Os.33625.4.S1_at	LOC_Os01g70850.1	Os01g0934800	0.00781198	6.21858	Esterase PIR7B, putative, expressed	Alpha/beta hydrolase fold-1 domain containing protein.	0	0	misc	misc.nitrilases, *nitrile lyases, berberine bridge enzymes, reticuline oxidases, troponine reductases		esterase, putative, expressed	PF12697	Alpha/beta hydrolase family	0	0	3.1.1.78	Polyneuridine-aldehyde esterase.	0	0		-	-
Os.51599.1.S1_at	LOC_Os09g19820.1	Os09g0362800	0.0174909	6.18514	Aminopeptidase-like protein, putative, expressed	Hypothetical conserved gene.	Biological Process: proteolysis (GO:0006508)	Peptidase M1, alanine aminopeptidase/leukotriene A4 hydrolase (IPR001930)	protein	protein.degradation		aminopeptidase, putative, expressed	PF11838	ERAP1-like C-terminal domain	GO:0006508	0	3.4.11.2	Membrane alanyl aminopeptidase.	0	0		-	-
Os.2423.1.S1_at	LOC_Os12g36850.1	Os12g0555200	0.00269381	6.17102	Major pollen allergen Bet v 1-D/H, putative, expressed	Similar to Probenazole-inducible protein PBZ1.	Biological Process: defense response (GO:0006952), Biological Process: response to biotic stimulus (GO:0009607)	Bet v I allergen (IPR000916), START-like domain (IPR023393)	not assigned	not assigned.unknown		pathogenesis-related Bet v I family protein, putative, expressed	PF00407	Pathogenesis-related protein Bet v I family	GO:0009607	0	0	0	0	0		OsTET6	TETRASPANIN 6
Os.55511.1.S1_at	LOC_Os04g45520.1	Os04g0538400	0.00952219	6.16569	Integral membrane protein, expressed	Similar to Nodulin 21 (N-21).	0	Domain of unknown function DUF125, transmembrane (IPR008217)	development	development.unspecified		integral membrane protein, putative, expressed	PF01988	VIT family	0	0	0	0	0	0		OsCOMTL2	CAFFEIC ACID 3-O-METHYLTRANSFERASE LIKE 2
Os.27138.1.S1_at	LOC_Os10g21590.1	Os10g0360100	0.00322663	6.12156	Carbohydrate transporter	Similar to Sugar transporter protein.	Biological Process: transport (GO:0006810), Biological Process: transmembrane transport (GO:0055085), Cellular Component: membrane (GO:0016020), Cellular Component: integral to membrane (GO:0016021), Molecular Function: transporter activity (GO:0005215), Molecular Function: transmembrane transporter activity (GO:0022857), Molecular Function: substrate-specific transmembrane transporter activity (…	Sugar/inositol transporter (IPR003663), General substrate transporter (IPR005828), Sugar transporter, conserved site (IPR005829), Major facilitator superfamily domain, general substrate transporter (IPR016196), Major facilitator superfamily domain (IPR020846)	transport	transport.sugars		transporter family protein, putative, expressed	PF00083	Sugar (and other) transporter	GO:0055085	0	0	0	0	0		-	-
OsAffx.19506.1.S1_at	LOC_Os12g05510.1	Os12g0150700	0.00158571	6.10262	Conserved hypothetical protein	Similar to Ser/Thr protein phosphatase family protein, expressed.	Molecular Function: acid phosphatase activity (GO:0003993), Molecular Function: metal ion binding (GO:0046872)	Purple acid phosphatase-like, N-terminal (IPR008963), Purple acid phosphatase, N-terminal (IPR015914), Alkaline phosphatase D-related (IPR018946)	misc	misc.acid and other phosphatases		expressed protein	PF00149	Calcineurin-like phosphoesterase	GO:0016787	0	3.1.3.2	Acid phosphatase.	0	0		-	-
Os.8503.1.S1_at	LOC_Os06g39110.1	Os06g0591200	0.0121333	6.02377	Expressed protein	Conserved hypothetical protein.	0	0	not assigned	not assigned.unknown		expressed protein	0	0	0	0	0	0	0	0		-	-
Os.52616.1.A1_at	LOC_Os03g29410.1	Os03g0407900	0.000515858	6.02259	Protein kinase APK1B, chloroplast precursor, putative, expressed	Similar to Serine/threonine protein kinase-like.	Biological Process: protein phosphorylation (GO:0006468), Molecular Function: protein kinase activity (GO:0004672), Molecular Function: protein serine/threonine kinase activity (GO:0004674), Molecular Function: ATP binding (GO:0005524), Molecular Function: transferase activity, transferring phosphorus-containing groups (GO:0016772)	Protein kinase, catalytic domain (IPR000719), Serine-threonine/tyrosine-protein kinase (IPR001245), Serine/threonine-protein kinase, active site (IPR008271), Protein kinase-like domain (IPR011009)	protein	protein.postranslational modification.kinase.receptor like cytoplasmatic kinase VII		tyrosine protein kinase domain containing protein, putative, expressed	PF07714	Protein tyrosine kinase	GO:0006468	0	2.7.11.1	Non-specific serine/threonine protein kinase.	0	0		OsCPS4, CYC1, OsCYC1, OsCyc1, cpsl3, OsCPSL3, OsCPSsyn, OsCyc1/OsCPS4, OsTPS15	ENT-COPALYL DIPHOSPHATE SYNTHASE 4
Os.11417.1.S1_at	LOC_Os02g26810.1	Os02g0467600	0.0191782	6.01568	Trans-cinnamate 4-monooxygenase, putative, expressed	Similar to Cinnamate 4-hydroxylase CYP73.	Biological Process: oxidation-reduction process (GO:0055114), Molecular Function: iron ion binding (GO:0005506), Molecular Function: electron carrier activity (GO:0009055), Molecular Function: oxidoreductase activity, acting on paired donors, with incorporation or reduction of molecular oxygen (GO:0016705), Molecular Function: heme binding (GO:0020037)	Cytochrome P450 (IPR001128), Cytochrome P450, E-class, group I (IPR002401), Cytochrome P450, conserved site (IPR017972)	misc	misc.cytochrome P450		cytochrome P450, putative, expressed	PF00067	Cytochrome P450	GO:0055114	0	1.14.13.11	Trans-cinnamate 4-monooxygenase.	trans-cinnamate 4-monooxygenase [EC:1.14.13.11]	K00487		0	P-450 99A3
Os.15557.1.S1_at	LOC_Os01g11600.1	Os01g0214500	0.00203772	6.00095	Unknown protein	Conserved hypothetical protein.	0	0	not assigned	not assigned.unknown		expressed protein	0	0	0	0	0	0	0	0		OsMAS, MAS1, OsMAS1, OsMAS/SDR110C-MS1, SDR110C-MS1	MOMILACTONE A SYNTHASE
Os.41841.1.S1_at	LOC_Os01g52130.1	Os01g0719300	0.00166471	5.99398	Sulfate transporter 3.5, putative, expressed	Similar to Sulfate transporter 3.1 (AST12) (AtST1).	Biological Process: transport (GO:0006810), Biological Process: sulfate transport (GO:0008272), Biological Process: transmembrane transport (GO:0055085), Cellular Component: membrane (GO:0016020), Cellular Component: integral to membrane (GO:0016021), Molecular Function: transporter activity (GO:0005215), Molecular Function: secondary active sulfate transmembrane transporter activity (GO:0008271)	Sulphate anion transporter (IPR001902), Sulphate transporter/antisigma-factor antagonist STAS (IPR002645), Sulphate transporter (IPR011547), Sulphate anion transporter, conserved site (IPR018045)	transport	transport.sulphate		sulfate transporter, putative, expressed	PF01740	STAS domain	GO:0016021	0	0	0	0	K17471		OsKS4, KS4, KSL4, OsKSL4, DTS2, OsDTS2, OsTPS16	ENT-KAURENE SYNTHASE 4
Os.3406.1.S1_at	LOC_Os04g51160.1	Os04g0600300	0.0132265	5.93317	OsAOX1b (alternative oxidase 1b)	Homodimeric diiron-carboxylate protein, Cyanide-resistant respiration in mitochondria, Reactive oxygen species (ROS) scavenging	Biological Process: respiratory gaseous exchange (GO:0007585), Biological Process: oxidation-reduction process (GO:0055114), Cellular Component: mitochondrial envelope (GO:0005740)	Alternative oxidase (IPR002680)	not assigned	not assigned.unknown		transposon protein, putative, unclassified, expressed	PF01786	Alternative oxidase	GO:0055114	0	1.10.3.11	Ubiquinol oxidase.	0	K17893		CYP99A2	P-450 99A2
Os.6244.1.S1_at	LOC_Os03g13740.1	Os03g0240600	0.0135385	5.92613	Immediate-early fungal elicitor protein CMPG1, putative, expressed	Zinc finger, RING/FYVE/PHD-type domain containing protein.	Biological Process: protein ubiquitination (GO:0016567), Cellular Component: ubiquitin ligase complex (GO:0000151), Molecular Function: ubiquitin-protein ligase activity (GO:0004842), Molecular Function: binding (GO:0005488)	U box domain (IPR003613), Armadillo-like helical (IPR011989), Zinc finger, RING/FYVE/PHD-type (IPR013083), Armadillo-type fold (IPR016024)	RNA	RNA.regulation of transcription.PHOR1		immediate-early fungal elicitor protein CMPG1, putative, expressed	PF04564	U-box domain	GO:0016567	0	6.3.2.19	Ubiquitin--protein ligase.	0	0		-	-
Os.55628.1.S1_at	LOC_Os04g53606.1	Os04g0627900	0.00243171	5.91773	Expressed protein	Translation initiation factor SUI1 domain containing protein.	Biological Process: translational initiation (GO:0006413), Molecular Function: translation initiation factor activity (GO:0003743)	Translation initiation factor SUI1 (IPR001950)	not assigned	not assigned.unknown		expressed protein	0	0	0	0	0	0	0	0		OsABCC9, OsMRP9	MULTIDRUG RESISTANCE-ASSOCIATED PROTEIN 9
OsAffx.14448.1.S1_at	LOC_Os04g56930.1	Os04g0664900	0.00476878	5.91123	Beta-fructofuranosidase, insoluble isoenzyme 5, putative, expressed	Similar to H1005F08.5 protein.	Biological Process: carbohydrate metabolic process (GO:0005975), Molecular Function: hydrolase activity, hydrolyzing O-glycosyl compounds (GO:0004553)	Glycoside hydrolase, family 32 (IPR001362), Glycosyl hydrolases family 32, N-terminal (IPR013148), Glycosyl hydrolase family 43, five-bladed beta-propellor domain (IPR023296)	major CHO metabolism	major CHO metabolism.degradation.sucrose.invertases.cell wall		glycosyl hydrolases, putative, expressed	PF08244	Glycosyl hydrolases family 32 C terminal	0	0	3.2.1.26	Beta-fructofuranosidase.	beta-fructofuranosidase [EC:3.2.1.26]	K01193		-	-
Os.32298.1.S1_at	LOC_Os03g08880.1	Os03g0187800	0.033751	5.8929	ATPUP3, putative, expressed	Protein of unknown function DUF250 domain containing protein.	0	Domain of unknown function DUF250 (IPR004853)	transport	transport.nucleotides		purine permease, putative, expressed	PF16913	0	GO:0016021	0	0	0	0	0		-	-
OsAffx.30676.2.S1_x_at	LOC_Os10g34910.1	Os10g0490800	8.25476e-05	5.86841	Secretory protein, putative	Similar to Secretory protein.	0	Uncharacterised protein family, basic secretory protein (IPR007541)	stress	stress.biotic		secretory protein, putative, expressed	PF04450	Peptidase of plants and bacteria	0	0	0	0	0	0		-	-
Os.51401.1.S1_at	LOC_Os08g30100.1	Os08g0390700	0.00805705	5.83315	Similar to 2-oxoglutarate-dependent oxygenase.	Similar to 2-oxoglutarate-dependent oxygenase.	Biological Process: oxidation-reduction process (GO:0055114), Molecular Function: oxidoreductase activity (GO:0016491), Molecular Function: oxidoreductase activity, acting on paired donors, with incorporation or reduction of molecular oxygen, 2-oxoglutarate as one donor, and incorporation of one atom each of oxygen into both donors (GO:0016706)	Oxoglutarate/iron-dependent oxygenase (IPR005123)	hormone metabolism	hormone metabolism.ethylene.synthesis-degradation		1-aminocyclopropane-1-carboxylate oxidase homolog 1, putative, expressed	PF14226	non-haem dioxygenase in morphine synthesis N-terminal	GO:0055114	0	1.14.20.2	2,4-dihydroxy-1,4-benzoxazin-3-one-glucoside dioxygenase.	0	0		OsEnS-64	-
Os.4681.1.S1_at	LOC_Os08g40690.1	Os08g0518900	0.00223434	5.74142	Xylanase inhibitor protein 1 precursor, putative, expressed	Chitinase (EC 3.2.1.14).	Biological Process: carbohydrate metabolic process (GO:0005975), Molecular Function: catalytic activity (GO:0003824), Molecular Function: hydrolase activity, hydrolyzing O-glycosyl compounds (GO:0004553), Molecular Function: cation binding (GO:0043169)	Glycoside hydrolase, family 18, catalytic domain (IPR001223), Glycoside hydrolase, subgroup, catalytic domain (IPR013781), Glycoside hydrolase, superfamily (IPR017853)	stress	stress.biotic		glycosyl hydrolase, putative, expressed	PF00704	Glycosyl hydrolases family 18	GO:0005975	0	3.2.1.14	Chitinase.	0	0		-	-
Os.6075.1.S1_at	LOC_Os04g06520.1	Os04g0149400	0.00657939	5.73767	Expressed protein	Conserved hypothetical protein.	0	0	not assigned	not assigned.unknown		expressed protein	0	0	0	0	0	0	0	0		-	-
Os.28011.1.S1_at	LOC_Os06g29730.1	Os06g0493100	0.0168793	5.7241	Expressed protein	Conserved hypothetical protein.	0	0	not assigned	not assigned.unknown		RALFL28 - Rapid ALkalinization Factor RALF family protein precursor, expressed	0	0	0	0	0	0	0	0		-	-
Os.32760.1.S1_at	LOC_Os01g07130.1	Os01g0165100	0.0197549	5.65045	Dehydration-responsive element-binding protein 2A, putative, expressed	Conserved hypothetical protein.	0	0	not assigned	not assigned.unknown		expressed protein	0	0	0	0	0	0	0	0		-	-
Os.31171.1.S1_at	LOC_Os01g40290.1	Os01g0585200	0.000225554	5.63959	Expressed protein	Similar to cDNA clone:J023088C01, full insert sequence.	0	0	not assigned	not assigned.unknown		expressed protein	0	0	0	0	0	0	0	0		OsNADPH1, NADPH1	-
Os.51295.1.S1_at	LOC_Os01g08300.1	Os01g0178300	0.000421632	5.60871	Expressed protein	Plasma membrane-localized small peptide, Aluminum tolerance	0	Cysteine-rich transmembrane CYSTM domain (IPR028144)	not assigned	not assigned.unknown		expressed protein	PF12734	Cysteine-rich TM module stress tolerance	0	0	0	0	0	0		-	-
Os.773.1.S1_s_at	LOC_Os01g43750.1	Os01g0627900	0.0130766	5.59671	Cytochrome P450 72A1, putative, expressed	Similar to Cytochrome P450.	Biological Process: oxidation-reduction process (GO:0055114), Molecular Function: iron ion binding (GO:0005506), Molecular Function: electron carrier activity (GO:0009055), Molecular Function: oxidoreductase activity, acting on paired donors, with incorporation or reduction of molecular oxygen (GO:0016705), Molecular Function: heme binding (GO:0020037)	Cytochrome P450 (IPR001128)	misc	misc.cytochrome P450		cytochrome P450 72A1, putative, expressed	PF00067	Cytochrome P450	GO:0055114	0	1.3.3.9	Secologanin synthase.	0	0		OsPAL07, OsPAL, PAL07, OsPAL6, PAL1, OsPAL7, PAL7	-
OsAffx.6171.1.S1_at	LOC_Os09g04339.1	Os09g0129600	0.0102029	5.55188	Expressed protein	Conserved hypothetical protein.	0	0	not assigned	not assigned.unknown		expressed protein	0	0	0	0	0	0	0	0		-	-
Os.57108.1.S1_at	LOC_Os12g24330.1	Os12g0431300	0.0306907	5.5416	Hypothetical protein	Six-bladed beta-propeller, TolB-like domain containing protein.	Molecular Function: protein binding (GO:0005515)	WD40/YVTN repeat-like-containing domain (IPR015943)	not assigned	not assigned.no ontology		expressed protein	0	0	0	0	0	0	0	0		0	-
Os.30657.1.S1_at	LOC_Os01g40260.1	Os01g0584900	0.00126233	5.51957	OsWRKY77 - Superfamily of rice TFs having WRKY and zinc finger domains, expressed	WRKY transcription factor 28-like (WRKY5) (WRKY transcription factor 77).	Biological Process: regulation of transcription, DNA-dependent (GO:0006355), Molecular Function: sequence-specific DNA binding transcription factor activity (GO:0003700), Molecular Function: sequence-specific DNA binding (GO:0043565)	DNA-binding WRKY (IPR003657)	RNA	RNA.regulation of transcription.WRKY domain transcription factor family		WRKY77, expressed	PF03106	WRKY DNA -binding domain	GO:0043565	0	0	0	0	0		-	-
Os.21776.1.S1_at	LOC_Os02g36140.1	None	0.00022828	5.46873	Ent-kaurene synthase B, chloroplast precursor, putative, expressed	0	0	0	secondary metabolism	secondary metabolism.isoprenoids.terpenoids		0	0	0	0	0	0	0	0	0		OsS3H, S3H	-
Os.1191.1.S1_at	LOC_Os03g04060.1	Os03g0132900	0.00258358	5.45259	Basic endochitinase C precursor, putative, expressed	Similar to Chitinase 11.	Biological Process: carbohydrate metabolic process (GO:0005975), Biological Process: chitin catabolic process (GO:0006032), Biological Process: cell wall macromolecule catabolic process (GO:0016998), Molecular Function: chitinase activity (GO:0004568)	Glycoside hydrolase, family 19, catalytic (IPR000726), Glycoside hydrolase, family 19 (IPR016283), Lysozyme-like domain (IPR023346)	stress	stress.biotic		CHIT16 - Chitinase family protein precursor, expressed	PF00182	Chitinase class I	GO:0016998	0	3.2.1.14	Chitinase.	0	0		AOX1b, OsAOX1b	ALTERNATIVE OXIDASE 1B
Os.55944.1.S1_at	LOC_Os11g06150.1	Os11g0160400	0.0400256	5.42811	Vegetative cell wall protein gp1 precursor, putative, expressed	Conserved hypothetical protein.	0	0	not assigned	not assigned.unknown		basic proline-rich protein precursor, putative, expressed	0	0	0	0	0	0	0	0		UNP1	-
Os.5271.1.S1_at	LOC_Os04g10530.1	Os04g0184100	0.00626559	5.42343	Amidase, putative, expressed	Similar to OSIGBa0140C02.7 protein.	Molecular Function: carbon-nitrogen ligase activity, with glutamine as amido-N-donor (GO:0016884)	Amidase (IPR000120), Amidase signature domain (IPR023631)	misc	misc.nitrilases, *nitrile lyases, berberine bridge enzymes, reticuline oxidases, troponine reductases		amidase, putative, expressed	PF01425	Amidase	GO:0016884	0	0	0	amidase [EC:3.5.1.4]	K01426		-	-
Os.22000.1.S1_at	LOC_Os06g51060.1	Os06g0726200	0.0323969	5.39601	Basic endochitinase 1 precursor, putative, expressed	Similar to Chitinase 1.	Biological Process: carbohydrate metabolic process (GO:0005975), Biological Process: chitin catabolic process (GO:0006032), Biological Process: cell wall macromolecule catabolic process (GO:0016998), Molecular Function: chitinase activity (GO:0004568), Molecular Function: chitin binding (GO:0008061)	Glycoside hydrolase, family 19, catalytic (IPR000726), Chitin-binding, type 1 (IPR001002), Glycoside hydrolase, family 19 (IPR016283), Chitin-binding, type 1, conserved site (IPR018371), Lysozyme-like domain (IPR023346)	stress	stress.biotic		CHIT8 - Chitinase family protein precursor, expressed	PF00187	Chitin recognition protein	GO:0008061	0	3.2.1.14	Chitinase.	chitinase [EC:3.2.1.14]	K01183		-	-
Os.36161.1.S1_at	LOC_Os01g58960.1	None	0.012002	5.3904	Cytochrome P450 94A1, putative, expressed	0	0	0	misc	misc.cytochrome P450		cytochrome P450, putative, expressed	PF00067	Cytochrome P450	GO:0055114	0	0	0	0	0		prx57	-
OsAffx.19103.1.S1_at	LOC_Os11g31530.1	Os11g0514400	0.00234646	5.38151	BRASSINOSTEROID INSENSITIVE 1-associated receptor kinase 1 precursor, putative	Similar to BRASSINOSTEROID INSENSITIVE 1-associated receptor kinase 1.	Molecular Function: protein binding (GO:0005515)	Leucine-rich repeat (IPR001611), Leucine-rich repeat-containing N-terminal, type 2 (IPR013210)	signalling	signalling.receptor kinases.leucine rich repeat XI		BRASSINOSTEROID INSENSITIVE 1-associated receptor kinase 1 precursor, putative, expressed	PF08263	Leucine rich repeat N-terminal domain	GO:0005515	0	2.7.11.1	Non-specific serine/threonine protein kinase.	0	0		-	-
Os.22058.1.S1_at	LOC_Os10g39680.1	Os10g0542900	0.00396329	5.37009	chitinase	Similar to chitinase.	Biological Process: carbohydrate metabolic process (GO:0005975), Biological Process: chitin catabolic process (GO:0006032), Biological Process: cell wall macromolecule catabolic process (GO:0016998), Molecular Function: chitinase activity (GO:0004568)	Glycoside hydrolase, family 19, catalytic (IPR000726), Glycoside hydrolase, family 19 (IPR016283), Lysozyme-like domain (IPR023346)	stress	stress.biotic		CHIT14 - Chitinase family protein precursor, expressed	PF00182	Chitinase class I	GO:0016998	0	3.2.1.14	Chitinase.	0	0		-	-
Os.3415.1.S1_s_at	LOC_Os10g39680.1	Os10g0542900	0.00212679	5.35715	Acidic endochitinase Q precursor, putative, expressed	Similar to chitinase.	Biological Process: carbohydrate metabolic process (GO:0005975), Biological Process: chitin catabolic process (GO:0006032), Biological Process: cell wall macromolecule catabolic process (GO:0016998), Molecular Function: chitinase activity (GO:0004568)	Glycoside hydrolase, family 19, catalytic (IPR000726), Glycoside hydrolase, family 19 (IPR016283), Lysozyme-like domain (IPR023346)	stress	stress.biotic		CHIT14 - Chitinase family protein precursor, expressed	PF00182	Chitinase class I	GO:0016998	0	3.2.1.14	Chitinase.	0	0		Os-AHT1, OsAHT1	AGMATINE HYDROXYCINNAMOYL TRANSFERASE 1
Os.54318.1.S1_at	LOC_Os11g04290.1	Os11g0138300	0.0110375	5.34175	Cytochrome P450 94A1, putative, expressed	Conserved hypothetical protein.	0	0	misc	misc.cytochrome P450		cytochrome P450, putative, expressed	PF00067	Cytochrome P450	GO:0055114	0	0	0	0	0		0	-
Os.30512.1.S1_at	LOC_Os01g43650.1	Os01g0626400	0.00225454	5.33811	OsWRKY11 - Superfamily of rice TFs having WRKY and zinc finger domains, expressed	DNA-binding protein WRKY2-like (WRKY transcription factor 11) (WRKY16).	Biological Process: regulation of transcription, DNA-dependent (GO:0006355), Molecular Function: sequence-specific DNA binding transcription factor activity (GO:0003700), Molecular Function: sequence-specific DNA binding (GO:0043565)	DNA-binding WRKY (IPR003657)	RNA	RNA.regulation of transcription.WRKY domain transcription factor family		WRKY11, expressed	PF03106	WRKY DNA -binding domain	GO:0043565	0	0	0	0	0		OsCIN6, OsCIN7	-
Os.52142.1.S1_at	LOC_Os07g16600.1	Os07g0268800	0.0357659	5.31981	Expressed protein	Protein of unknown function DUF594 family protein.	0	Protein of unknown function DUF594 (IPR007658)	not assigned	not assigned.unknown		expressed protein	PF04578	Protein of unknown function, DUF594	0	0	0	0	0	0		OsCIN5, OsCIN6	-
Os.26755.1.S1_at	LOC_Os01g48610.1	Os01g0677900	0.00648551	5.31441	Expressed protein	Protein of unknown function DUF2921 domain containing protein.	0	Protein of unknown function DUF2921 (IPR021319)	not assigned	not assigned.unknown		expressed protein	PF11145	Protein of unknown function (DUF2921)	0	0	0	0	0	0		-	-
Os.54355.1.S1_at	LOC_Os12g10870.1	Os12g0211500	0.0317365	5.26621	Verticillium wilt disease resistance protein, putative	Leucine-rich repeat, N-terminal domain containing protein.	Molecular Function: protein binding (GO:0005515)	Leucine-rich repeat (IPR001611), Leucine-rich repeat-containing N-terminal, type 2 (IPR013210)	signalling	signalling.receptor kinases.leucine rich repeat XI		verticillium wilt disease resistance protein, putative, expressed	PF08263	Leucine rich repeat N-terminal domain	GO:0005515	0	0	0	0	0		-	-
Os.46073.1.A1_at	LOC_Os04g33150.1	Os04g0404400	0.0477256	5.22621	Desiccation-related protein PCC13-62 precursor, putative, expressed	Similar to H0502B11.4 protein.	0	0	not assigned	not assigned.unknown		desiccation-related protein PCC13-62 precursor, putative, expressed	PF13668	Ferritin-like domain	0	0	0	0	0	0		-	-
Os.23187.1.S1_at	LOC_Os04g01470.1	Os04g0104900	0.00853732	5.16125	Caffeic acid 3-O-methyltransferase, putative, expressed	Similar to 0-methyltransferase (EC 2.1.1.6) (Fragment).	Molecular Function: methyltransferase activity (GO:0008168), Molecular Function: O-methyltransferase activity (GO:0008171), Molecular Function: protein dimerization activity (GO:0046983)	O-methyltransferase, family 2 (IPR001077), Winged helix-turn-helix transcription repressor DNA-binding (IPR011991), Plant methyltransferase dimerisation (IPR012967), O-methyltransferase, COMT, eukaryota (IPR016461)	secondary metabolism	secondary metabolism.phenylpropanoids		O-methyltransferase, putative, expressed	PF08100	Dimerisation domain	GO:0046983	0	0	0	caffeic acid 3-O-methyltransferase [EC:2.1.1.68]	K13066		-	-
Os.9511.1.S1_at	LOC_Os03g40670.1	Os03g0603600	0.000846974	5.15659	Glycerophosphoryl diester phosphodiesterase precursor, putative, expressed	PLC-like phosphodiesterase, TIM beta/alpha-barrel domain domain containing protein.	Biological Process: glycerol metabolic process (GO:0006071), Biological Process: lipid metabolic process (GO:0006629), Molecular Function: phosphoric diester hydrolase activity (GO:0008081), Molecular Function: glycerophosphodiester phosphodiesterase activity (GO:0008889)	Glycerophosphoryl diester phosphodiesterase (IPR004129), PLC-like phosphodiesterase, TIM beta/alpha-barrel domain (IPR017946)	lipid metabolism	lipid metabolism.lipid degradation.lysophospholipases.glycerophosphodiester phosphodiesterase		glycerophosphoryl diester phosphodiesterase family protein, putative, expressed	PF03009	Glycerophosphoryl diester phosphodiesterase family	GO:0008081	0	3.1.4.46	Glycerophosphodiester phosphodiesterase.	glycerophosphoryl diester phosphodiesterase [EC:3.1.4.46]	K01126		OscytME2	-
Os.11775.1.S2_at	LOC_Os01g53920.1	Os01g0742400	0.00860176	5.14788	Receptor-like protein kinase 5 precursor, putative, expressed	Hypothetical conserved gene.	Biological Process: protein phosphorylation (GO:0006468), Molecular Function: protein kinase activity (GO:0004672), Molecular Function: protein serine/threonine kinase activity (GO:0004674), Molecular Function: protein binding (GO:0005515), Molecular Function: ATP binding (GO:0005524), Molecular Function: transferase activity, transferring phosphorus-containing groups (GO:0016772)	Protein kinase, catalytic domain (IPR000719), Leucine-rich repeat (IPR001611), Serine/threonine-protein kinase, active site (IPR008271), Protein kinase-like domain (IPR011009), Leucine-rich repeat-containing N-terminal, type 2 (IPR013210), Protein kinase, ATP binding site (IPR017441), Serine/threonine-protein kinase-like domain (IPR017442)	signalling	signalling.receptor kinases.leucine rich repeat XI		receptor-like protein kinase 5 precursor, putative, expressed	PF08263	Leucine rich repeat N-terminal domain	GO:0006468	0	2.7.11.1	Non-specific serine/threonine protein kinase.	0	0		-	-
Os.18664.1.S1_a_at	LOC_Os01g71810.1	Os01g0946500	0.00982125	5.09807	Glucan endo-1,3-beta-glucosidase GV, putative, expressed	Similar to Glucan endo-1,3-beta-glucosidase GV (EC 3.2.1.39) ((1->3)-beta-glucan endohydrolase GV) ((1->3)-beta-glucanase isoenzyme GV) (Beta-1,3- endoglucanase GV).	Biological Process: carbohydrate metabolic process (GO:0005975), Molecular Function: catalytic activity (GO:0003824), Molecular Function: hydrolase activity, hydrolyzing O-glycosyl compounds (GO:0004553), Molecular Function: cation binding (GO:0043169)	Glycoside hydrolase, family 17 (IPR000490), Glycoside hydrolase, subgroup, catalytic domain (IPR013781), Glycoside hydrolase, superfamily (IPR017853)	misc	misc.beta 1,3 glucan hydrolases.glucan endo-1,3-beta-glucosidase		glycosyl hydrolases family 17, putative, expressed	PF00332	Glycosyl hydrolases family 17	GO:0005975	0	3.2.1.39	Glucan endo-1,3-beta-D-glucosidase.	0	0		RH1	-
Os.40018.1.S1_at	LOC_Os05g45410.1	Os05g0530400	0.00291811	5.09163	Heat shock factor, putative, expressed	Heat stress transcription factor Spl7 (Heat shock transcription factor) (Heat shock factor RHSF10).	Biological Process: regulation of transcription, DNA-dependent (GO:0006355), Cellular Component: nucleus (GO:0005634), Molecular Function: sequence-specific DNA binding transcription factor activity (GO:0003700), Molecular Function: sequence-specific DNA binding (GO:0043565)	Heat shock factor (HSF)-type, DNA-binding (IPR000232), Winged helix-turn-helix transcription repressor DNA-binding (IPR011991)	stress	stress.abiotic.heat		HSF-type DNA-binding domain containing protein, expressed	PF00447	HSF-type DNA-binding	GO:0043565	0	0	0	heat shock transcription factor 1	K09414		Cht9, Cht1	CHITINASE 9
Os.1443.1.S1_a_at	LOC_Os01g06640.1	Os01g0159800	0.0120799	5.01607	DNA binding protein, putative, expressed	Similar to DNA binding protein.	0	Helix-loop-helix DNA-binding (IPR011598)	RNA	RNA.regulation of transcription.bHLH,Basic Helix-Loop-Helix family		basic helix-loop-helix, putative, expressed	PF00010	Helix-loop-helix DNA-binding domain	GO:0046983	0	0	0	0	0		-	-
Os.55673.1.S1_at	LOC_Os03g04870.1	Os03g0142200	0.00324901	4.99963	Expressed protein	Protein of unknown function DUF594 domain containing protein.	0	Protein of unknown function DUF594 (IPR007658)	not assigned	not assigned.unknown		expressed protein	PF04578	Protein of unknown function, DUF594	0	0	0	0	0	0		-	-
OsAffx.24926.1.S1_x_at	LOC_Os02g01800.1	Os02g0107700	0.00170255	4.9982	Receptor-like protein kinase precursor, putative	0	0	0	signalling	signalling.receptor kinases.leucine rich repeat XI		receptor-like protein kinase precursor, putative, expressed	PF08263	Leucine rich repeat N-terminal domain	GO:0006468	0	2.7.11.1	Non-specific serine/threonine protein kinase.	0	0		-	-
Os.10346.1.S1_at	LOC_Os01g52790.1	Os01g0728300	0.00238722	4.93124	Cytochrome P450 72A1, putative, expressed	Similar to Cytochrome P450 monooxygenase CYP72A5 (Fragment).	Biological Process: oxidation-reduction process (GO:0055114), Molecular Function: iron ion binding (GO:0005506), Molecular Function: electron carrier activity (GO:0009055), Molecular Function: oxidoreductase activity, acting on paired donors, with incorporation or reduction of molecular oxygen (GO:0016705), Molecular Function: heme binding (GO:0020037)	Cytochrome P450 (IPR001128), Cytochrome P450, E-class, group I (IPR002401)	misc	misc.cytochrome P450		cytochrome P450 72A1, putative, expressed	PF00067	Cytochrome P450	GO:0055114	0	1.3.3.9	Secologanin synthase.	0	0		-	-
Os.57292.1.S1_at	LOC_Os07g34690.1	Os07g0531200	0.00340226	4.89625	Expressed protein	Conserved hypothetical protein.	0	0	not assigned	not assigned.unknown		expressed protein	0	0	0	0	0	0	0	0		-	-
OsAffx.2825.1.S1_x_at	LOC_Os02g32140.1	Os02g0521100	0.007945	4.88592	AP2 domain transcription factor, putative, expressed	Hypothetical conserved gene.	0	0	RNA	RNA.regulation of transcription.AP2/EREBP, APETALA2/Ethylene-responsive element binding protein family		AP2 domain containing protein, expressed	PF00847	AP2 domain	GO:0006355	0	0	0	0	0		spl7, HSFA4D, HSF10, HSF15, SP17, OsHsf-15, rHsf10, OsHsfA4d, HSfA4d, lrd13, HSF1	SPOTTED LEAF 7
Os.35020.1.S1_at	LOC_Os11g03300.1	Os11g0126900	0.014089	4.8841	NAC domain transcription factor, putative, expressed	NAC-domain protein, Drought tolerance	Biological Process: regulation of transcription, DNA-dependent (GO:0006355), Molecular Function: DNA binding (GO:0003677)	No apical meristem (NAM) protein (IPR003441)	RNA	RNA.regulation of transcription.NAC domain transcription factor family		NAC domain transcription factor, putative, expressed	PF02365	No apical meristem (NAM) protein	GO:0006355	0	0	0	0	0		-	-
Os.55079.1.S1_at	No Hit	Os01g0373800	0.0442715	4.84523	Conserved hypothetical protein	Non-protein coding transcript.	0	0	not assigned	not assigned.unknown		0	0	0	0	0	0	0	0	0		-	-
Os.5469.1.S1_at	LOC_Os05g38264.1	Os05g0456900	0.0101519	4.80601	Expressed protein	Conserved hypothetical protein.	0	0	not assigned	not assigned.unknown		expressed protein	0	0	0	0	0	0	0	0		OsWRKY19	WRKY GENE 19
Os.39617.1.S1_at	LOC_Os09g29660.1	Os09g0472100	0.0037813	4.78256	ATP-binding cassette sub-family G member 2, putative, expressed	Similar to ABC transporter.	Cellular Component: membrane (GO:0016020), Molecular Function: nucleotide binding (GO:0000166), Molecular Function: ATP binding (GO:0005524), Molecular Function: ATPase activity (GO:0016887), Molecular Function: nucleoside-triphosphatase activity (GO:0017111)	ABC transporter-like (IPR003439), ATPase, AAA+ type, core (IPR003593), ABC-2 type transporter (IPR013525), ABC transporter, conserved site (IPR017871)	transport	transport.ABC transporters and multidrug resistance systems		white-brown complex homolog protein 11, putative, expressed	PF00005	ABC transporter	GO:0016887	0	3.6.3.36	Taurine-transporting ATPase.	0	0		-	-
Os.18664.1.S1_x_at	LOC_Os01g71820.1	Os01g0946600	0.00546058	4.77025	Glucan endo-1,3-beta-glucosidase GV, putative, expressed	Conserved hypothetical protein.	0	0	misc	misc.beta 1,3 glucan hydrolases.glucan endo-1,3-beta-glucosidase		glycosyl hydrolases family 17, putative, expressed	PF00332	Glycosyl hydrolases family 17	GO:0005975	0	3.2.1.39	Glucan endo-1,3-beta-D-glucosidase.	0	0		-	-
Os.10579.1.S1_at	LOC_Os08g02700.1	Os08g0120600	0.00650657	4.70064	Fructose-bisphosphate aldolase cytoplasmic isozyme, putative, expressed	Similar to Fructose-bisphosphate aldolase, cytoplasmic isozyme (EC 4.1.2.13).	Biological Process: glycolysis (GO:0006096), Biological Process: metabolic process (GO:0008152), Molecular Function: catalytic activity (GO:0003824), Molecular Function: fructose-bisphosphate aldolase activity (GO:0004332)	Fructose-bisphosphate aldolase, class-I (IPR000741), Aldolase-type TIM barrel (IPR013785)	PS	PS.calvin cycle.aldolase		fructose-bisphospate aldolase isozyme, putative, expressed	PF00274	Fructose-bisphosphate aldolase class-I	GO:0006096	0	4.1.2.13	Fructose-bisphosphate aldolase.	fructose-bisphosphate aldolase, class I [EC:4.1.2.13]	K01623		OsFbox305, Os-F0041	-
OsAffx.7517.1.S1_x_at	LOC_Os12g07580.1	Os12g0174700	0.00377364	4.69113	Disease resistance response protein 206, putative, expressed	Similar to disease resistance response protein 206.	0	Plant disease resistance response protein (IPR004265)	stress	stress.biotic.PR-proteins		dirigent, putative, expressed	PF03018	Dirigent-like protein	0	0	0	0	0	0		-	-
Os.52969.1.S1_at	LOC_Os06g13850.1	Os06g0248300	0.00794665	4.68838	F-box domain containing protein, expressed	Conserved hypothetical protein.	0	0	protein	protein.degradation.cysteine protease		OsFBX193 - F-box domain containing protein, expressed	PF00646	F-box domain	GO:0005515	0	0	0	0	0		-	-
Os.28023.1.S1_at	LOC_Os01g62130.1	Os01g0838600	0.00450034	4.6873	Zinc finger, C2H2 type family protein, expressed	Zinc finger, C2H2-like domain containing protein.	Cellular Component: intracellular (GO:0005622), Molecular Function: zinc ion binding (GO:0008270)	Zinc finger, C2H2 (IPR007087), Zinc finger, C2H2-like (IPR015880)	RNA	RNA.regulation of transcription.C2H2 zinc finger family		ZOS1-14 - C2H2 zinc finger protein, expressed	PF13912	C2H2-type zinc finger	0	0	0	0	0	0		-	-
Os.55623.1.S1_at	LOC_Os08g42570.1	Os08g0538200	0.00143262	4.65367	Expressed protein	Protein of unknown function DUF247, plant family protein.	0	Protein of unknown function DUF247, plant (IPR004158)	not assigned	not assigned.unknown		plant protein of unknown function domain containing protein, expressed	PF03140	Plant protein of unknown function	0	0	0	0	0	0		-	-
Os.2915.1.S1_at	LOC_Os01g21250.1	Os01g0314800	0.0214317	4.61547	Protein induced upon tuberization, putative, expressed	Late embryogenesis abundant protein 3 family protein.	Biological Process: response to stress (GO:0006950)	Late embryogenesis abundant protein, LEA-5 (IPR004926)	stress	stress.abiotic.unspecified		late embryogenesis abundant protein, putative, expressed	PF03242	Late embryogenesis abundant protein	GO:0006950	0	0	0	0	0		bphi008a, BpHi008A, OsRALF-22, OsRALF22, RALF-22, RALF22	-
Os.32634.1.S1_at	LOC_Os07g48870.1	Os07g0688200	0.00796824	4.60142	Typical P-type R2R3 Myb protein, putative, expressed	Similar to Typical P-type R2R3 Myb protein (Fragment).	Biological Process: regulation of transcription, DNA-dependent (GO:0006355), Molecular Function: DNA binding (GO:0003677), Molecular Function: protein binding (GO:0005515)	SANT domain, DNA binding (IPR001005), Homeodomain-like (IPR009057), Homeodomain-related (IPR012287), Myb, DNA-binding (IPR014778), Myb transcription factor (IPR015495), Transcription regulator HTH, Myb-type, DNA-binding (IPR017930)	RNA	RNA.regulation of transcription.MYB domain transcription factor family		MYB family transcription factor, putative, expressed	PF00249	Myb-like DNA-binding domain	0	0	0	0	myb proto-oncogene protein, plant	K09422		-	-
Os.53414.1.S1_at	LOC_Os03g17810.1	Os03g0287400	0.00109591	4.582	LOB domain protein 11, putative, expressed	Similar to LOB domain protein 4.	0	Lateral organ boundaries, LOB (IPR004883)	RNA	RNA.regulation of transcription.AS2,Lateral Organ Boundaries Gene Family		DUF260 domain containing protein, putative, expressed	PF03195	Protein of unknown function DUF260	0	0	0	0	0	0		-	-
OsAffx.7860.1.S1_at	LOC_Os12g42010.1	Os12g0614500	0.0145663	4.57756	Triacylglycerol lipase, putative	Similar to Lipase family protein.	Biological Process: lipid metabolic process (GO:0006629), Molecular Function: triglyceride lipase activity (GO:0004806)	Lipase, class 3 (IPR002921)	lipid metabolism	lipid metabolism.lipid degradation.lipases.triacylglycerol lipase		lipase class 3 family protein, putative, expressed	PF01764	Lipase (class 3)	GO:0006629	0	3.1.1.32	Phospholipase A(1).	0	0		-	-
Os.7794.1.S1_at	LOC_Os10g38489.2	None	0.00425437	4.55396	Glutathione S-transferase GSTU6, putative, expressed	0	0	0	misc	misc.glutathione S transferases		0	0	0	0	0	0	0	0	0		OsKO5, OSKOL5, KOS2, CYP701A9	ENT-KAURENE OXIDASE 5
Os.8178.1.S1_at	LOC_Os11g37970.1	Os11g0592200	0.000847573	4.55187	Win1 precursor, putative, expressed	Similar to Chitin-binding allergen Bra r 2 (Fragments).	Biological Process: defense response to bacterium (GO:0042742), Biological Process: defense response to fungus (GO:0050832)	Barwin (IPR001153), Barwin-related endoglucanase (IPR009009), Barwin-like endoglucanase (IPR014733)	stress	stress.biotic		WIP5 - Wound-induced protein precursor, expressed	PF00967	Barwin family	GO:0050832	0	0	0	0	0		OsKO4, OsKOL4, KOS1, CYP701A8, OsKO2	ENT-KAURENE OXIDASE 4
Os.11906.1.S1_at	LOC_Os01g50350.1	Os01g0698800	0.0117506	4.55163	Expressed protein	Conserved hypothetical protein.	0	0	not assigned	not assigned.unknown		expressed protein	0	0	0	0	0	0	0	0		-	-
Os.2867.1.A1_at	LOC_Os11g45740.1	Os11g0684000	0.00439036	4.55015	DNA binding protein, putative, expressed	Similar to Transcription factor MYB21 (Myb-related protein 21) (AtMYB21) (Myb homolog 3) (AtMyb3).	Biological Process: regulation of transcription, DNA-dependent (GO:0006355), Molecular Function: DNA binding (GO:0003677), Molecular Function: protein binding (GO:0005515)	SANT domain, DNA binding (IPR001005), Homeodomain-like (IPR009057), Homeodomain-related (IPR012287), Myb, DNA-binding (IPR014778), Myb transcription factor (IPR015495), Transcription regulator HTH, Myb-type, DNA-binding (IPR017930)	RNA	RNA.regulation of transcription.MYB domain transcription factor family		MYB family transcription factor, putative, expressed	PF00249	Myb-like DNA-binding domain	0	0	0	0	myb proto-oncogene protein, plant	K09422		OsABCA2, OsISC27	ABC TRANSPORTER A FAMILY MEMBER 2
Os.15580.1.S1_at	LOC_Os03g42600.1	Os03g0624300	0.0458017	4.54787	Expressed protein	Conserved hypothetical protein.	0	0	not assigned	not assigned.unknown		expressed protein	0	0	0	0	0	0	0	0		-	-
Os.28124.1.S1_at	LOC_Os10g28080.1	Os10g0416500	0.0324837	4.54315	Chitinase 1 precursor, putative, expressed	Similar to Chitinase 1 precursor (EC 3.2.1.14) (Tulip bulb chitinase-1) (TBC-1).	Biological Process: carbohydrate metabolic process (GO:0005975), Molecular Function: catalytic activity (GO:0003824), Molecular Function: hydrolase activity, hydrolyzing O-glycosyl compounds (GO:0004553), Molecular Function: cation binding (GO:0043169)	2S globulin (IPR000677), Glycoside hydrolase, family 18, catalytic domain (IPR001223), Glycoside hydrolase, chitinase active site (IPR001579), Glycoside hydrolase, subgroup, catalytic domain (IPR013781), Glycoside hydrolase, superfamily (IPR017853)	not assigned	not assigned.unknown		glycosyl hydrolase, putative, expressed	PF00704	Glycosyl hydrolases family 18	GO:0005975	0	3.2.1.14	Chitinase.	0	0		-	-
Os.46574.1.S1_at	LOC_Os10g42040.1	Os10g0570200	0.0124634	4.53592	Expressed protein	Similar to RIR1b protein precursor.	0	0	not assigned	not assigned.unknown		expressed protein	0	0	0	0	0	0	0	0		-	-
Os.9145.1.S1_at	LOC_Os05g09440.1	Os05g0186300	0.00227873	4.53212	NADP-dependent malic enzyme, chloroplast precursor, putative, expressed	Similar to NADP-malic enzyme.	Biological Process: malate metabolic process (GO:0006108), Biological Process: oxidation-reduction process (GO:0055114), Molecular Function: nucleotide binding (GO:0000166), Molecular Function: malic enzyme activity (GO:0004470), Molecular Function: oxidoreductase activity (GO:0016491), Molecular Function: oxidoreductase activity, acting on the CH-OH group of donors, NAD or NADP as acceptor (GO:0…	Malic oxidoreductase (IPR001891), Malic enzyme, N-terminal (IPR012301), Malic enzyme, NAD-binding (IPR012302), Malic enzyme, conserved site (IPR015884), NAD(P)-binding domain (IPR016040)	TCA / org transformation	TCA / org transformation.other organic acid transformatons.malic		NADP-dependent malic enzyme, chloroplast precursor, putative, expressed	PF00390	Malic enzyme, N-terminal domain	GO:0055114	0	1.1.1.40	Malate dehydrogenase (oxaloacetate-decarboxylating) (NADP(+)).	malate dehydrogenase (oxaloacetate-decarboxylating)(NADP+) [EC:1.1.1.40]	K00029		OsSAUR26	SMALL AUXIN-UP RNA 26
Os.48082.1.S1_at	LOC_Os09g25070.1	Os09g0417800	0.0165877	4.51289	OsWRKY62 - Superfamily of rice TFs having WRKY and zinc finger domains, expressed	WRKY transcription factor, Transcriptional repressor, Pathogen defense	Biological Process: regulation of transcription, DNA-templated (GO:0006355), Molecular Function: transcription factor activity, sequence-specific DNA binding (GO:0003700), Molecular Function: sequence-specific DNA binding (GO:0043565)	WRKY domain (IPR003657)	RNA	RNA.regulation of transcription.WRKY domain transcription factor family		WRKY62, expressed	PF03106	WRKY DNA -binding domain	GO:0043565	0	0	0	0	0		-	-
Os.55597.1.S1_at	LOC_Os05g49620.1	Os05g0571200	0.0106422	4.49739	OsWRKY19 - Superfamily of rice TFs having WRKY and zinc finger domains, expressed	Similar to WRKY transcription factor 19.	Biological Process: regulation of transcription, DNA-dependent (GO:0006355), Molecular Function: sequence-specific DNA binding transcription factor activity (GO:0003700), Molecular Function: sequence-specific DNA binding (GO:0043565)	DNA-binding WRKY (IPR003657)	RNA	RNA.regulation of transcription.WRKY domain transcription factor family		WRKY19, expressed	PF03106	WRKY DNA -binding domain	GO:0043565	0	0	0	0	0		-	-
[truncated: 139 more rows]

## Sheet: Suplemental Table 5
Table S5. Gene specific primers used for RT-qPCR. Genes tested in RT-qPCR confirmation are highlighted in green in Supplemental Tables 1-4.
Gene	Primer Sequence (5'-3')	Product Length (bp)
Unknown protein (LOC_Os06g16640)	GCTCGCTCGCCCAATAATA TGCTAGCTTGGTTCAAACCTC	143		Down IRGA; Up EPAGRI
Dirigent-like protein (LOC_Os10g18870)	CAATCCTGGCATTGAGACAA TATTCGGCCTGCTGGTCTAT	114		Down IRGA; Up EPAGRI
[truncated: 11 more rows]
